# Supplementary material for: Characterization and differential expression of microRNAs in the ovaries of pregnant and non-pregnant goats (Capra hircus)
Source: BMC Genomics. 2013 Mar 7;14:157. doi: 10.1186/1471-2164-14-157 (PMC3599660; doi:10.1186/1471-2164-14-157)
Supplement: Additional file 1 — Distribution of counts of the sequencing results originating from known RNA classes in non-pregnant and pregnant libraries. [file 1471-2164-14-157-S1.xls]

## Sheet: Sheet1
Additional file 1. Distribution of counts of the sequencing results originating from known RNA classes in non-pregnant and pregnant libraries.
RNA class	Non-pregnant				Pregnant
	Unique reads	% of total	Clean reads	% of total	Unique reads	% of total	Clean reads	% of total
Total	204342	100	11010206	100	377973	100	9231324	100
conserved miRNA and miRNA*	36501	17.86	10426148	94.7	47316	12.52	7393964	80.1
rRNA	21956	10.74	155913	1.42	40571	1.73	630463	6.83
repeat	1084	0.53	1606	0.01	2604	0.69	3783	0.04
snRNA	1365	0.67	3291	0.03	2291	0.61	9786	0.11
snoRNA	1744	0.85	11471	0.1	4038	1.07	27549	0.3
tRNA	4881	2.39	63631	0.58	5667	1.5	30494	0.33
unknown	136811	66.95	348146	3.16	275486	72.89	1135285	12.3
															conserved miRNA and miRNA*		noRNA
															rRNA		repeat
															tRNA		unknown
															snRNA
