# Supplementary material for: Characterization and differential expression of microRNAs in the ovaries of pregnant and non-pregnant goats (Capra hircus)
Source: BMC Genomics. 2013 Mar 7;14:157. doi: 10.1186/1471-2164-14-157 (PMC3599660; doi:10.1186/1471-2164-14-157)
Supplement: Additional file 2 — Conserved miRNAs and miRNA*s in the ovaries of non-pregnant goats. The miRNA: miRNA* duplexes were marked in red font. [file 1471-2164-14-157-S2.xls]

## Sheet: Sheet1
Additional file 2. Conserved miRNAs and miRNA*s in the ovaries of non-pregnant goats.
The miRNA:miRNA* duplexes were marked in red font.
ID	MiRNA name	Counts	Sequence
1	let-7a	2356002	TGAGGTAGTAGGTTGTATAGTT
2	let-7a*	51	CTATACAATCTACTGTCTTTCT
3	let-7b	2718729	TGAGGTAGTAGGTTGTGTGGTT
4	let-7c	1592321	TGAGGTAGTAGGTTGTATGGTT
5	let-7d	37283	AGAGGTAGTAGGTTGCATAGTT
6	let-7e	193738	TGAGGTAGGAGGTTGTATAGTT
7	let-7f	1320846	TGAGGTAGTAGATTGTATAGTT
8	let-7g	163437	TGAGGTAGTAGTTTGTACAGTT
9	let-7i	88439	TGAGGTAGTAGTTTGTGCTGTT
10	let-7j	280	TGAGGTAGTAGGTTCAGAGT
11	miR-1	41861	TGGAATGTAAAGAAGTATGTAT
12	miR-10	23095	TACCCTGTAGATCCGAATTTGT
13	miR-100	2662	AACCCGTAGATCCGAACTTGTGA
14	miR-101	79847	TACAGTACTGTGATAACTGAA
15	miR-103	84940	AGCAGCATTGTACAGGGCTATGA
16	miR-105a	4	AAATGCTCAGACTCCTGTGGTGT
17	miR-105b	1	TCAAATGCTCAGACTCCTTGGT
18	miR-106	9	AAAAGTGCTTACAGTGCAGGT
19	miR-106a	97	AAAGTGCTTACAGTGCAGGTATCA
20	miR-106b	1117	TAAAGTGCTGACAGTGCAGATA
21	miR-107	99959	AGCAGCATTGTACAGGGCTAT
22	miR-107b	68889	AGCAGCATTGTACAGGGCTATCA
23	miR-10a	22091	TACCCTGTAGATCCGAATTTGTG
24	miR-10b	9452	TACCCTGTAGAACCGAATTTGT
25	miR-1185	14	AGAGGATACCCTTTGTATGTT
26	miR-1185-3p	2	ATATACAGAGGGAGACTCTTATT
27	miR-1185-5p	15	AGAGGATACCCTTTGTATGTTC
28	miR-1193	1	TAGGTCACCCGTTTGACTAT
29	miR-1193-5p	2	GGGATGGTAGACCGGTGACGTGC
30	miR-122	454	TGGAGTGTGACAATGGTGTTTG
31	miR-1224	13	GTGAGGACTCGGGAGGTG
32	miR-124	2	TAAGGCACGCGGTGAATGCCA
33	miR-1244	26	GTAGTTGGTTTGTATGAGATGG
34	miR-1248	1	ACCTTCTTGTATAAGCACTGTGCTAAA
35	miR-1249	21	ACGCCCTTCCCCCCCTTCTTCA
36	miR-125a	14348	TCCCTGAGACCCTTTAACCTGT
37	miR-125a-3p	144	ACAGGTGAGGTTCTTGGGAG
38	miR-125a-5p	6753	TCCCTGAGACCCTTTAACCTGA
39	miR-125b	32692	TCCCTGAGACCCTAACTTGTGA
40	miR-126	164	CGTACCGTGAGTAATAATGCG
41	miR-126*	797	CATTATTACTTTTGGTACGCG
42	miR-1261	28	TGGATAAGGCATTGGCTTC
43	miR-126-3p	172	TCGTACCGTGAGTAATAATGCG
44	miR-127	5310	TCGGATCCGTCTGAGCTTGGCT
45	miR-1271	86	CTTGGCACCTAGTAAGTAC
46	miR-1277	26	TACGTAGATATATATGTATTTT
47	miR-128	3848	TCACAGTGAACCGGTCTCTTT
48	miR-1285	61	CCTGGGCAACATAGCGAGACCCCGTCTCTA
49	miR-129	10	CTTTTTGCGGTCTGGGCTTG
50	miR-1291	8	ACGGCCCTGACTGAAGACCTGCAGTTA
51	miR-129-3p	225	AAGCCCTTACCCCAAAAAGCAT
52	miR-1296	4	TTAGGGCCCTGGCTCCATCTCC
53	miR-1306	49	CCACCTCCCCTGCAAACGTCC
54	miR-1306-3p	211	ACGTTGGCTCTGGTGGTGATGT
55	miR-1306-5p	52	CCACCTCCCCTGCAAACGTCCA
56	miR-1307	824	ACTCGGCGTGGCGTCGGTCGTG
57	miR-130a	6910	CAGTGCAATGTTAAAAGGGC
58	miR-130b	119	CAGTGCAATGATGAAAGGGCAT
59	miR-132	58	TAACAGTCTACAGCCATGGTCG
60	miR-133a	73	TTGGTCCCCTTCAACCAGCTGT
61	miR-133a-5p	8	AGCTGGTAAAATGGAACCAAAT
62	miR-133b	64	TTTGGTCCCCTTCAACCAGCTGT
63	miR-133c	74	TTGGTCCCCTTCAACCAGCT
64	miR-134	5	TGTGACTGGTTGACCAGAGGGTTA
65	miR-1343	10	CTCCTGGGGCCCGCACTCTCGCT
66	miR-135a	252	TATGGCTTTTTATTCCTATGT
67	miR-135a-3p	578	TGTAGGGATGGAAGCCATGAAT
68	miR-135b	5	TATGGCTTTTCATTCCTATG
69	miR-136	56	ACTCCATTTGTTTTGATGAT
70	miR-137	1	TTATTGCTTAAGAATACGCGTAG
71	miR-138	19	AGCTGGTGTTGTGAATCAGGCC
72	miR-1388-3p	318	ATCTCAGGTTCGTCAGCCCGCA
73	miR-1388-5p	6	AGGACTGTCCAACCTGAGAATGA
74	miR-138b	11	AGCTGGTGTTGTGAATCAGGCCGAA
75	miR-139	194	TCTACAGTGCACGTGTCTCCAGT
76	miR-139-3p	468	TGGAGACGCGGCCCTGTTGGAGT
77	miR-139-5p	209	TCTACAGTGCACGTGTCTCCA
78	miR-140	203114	ACCACAGGGTAGAACCACGGA
79	miR-140*	144750	ACCACAGGGTAGAACCACGGAC
80	miR-140-3p	201856	TACCACAGGGTAGAACCACGG
81	miR-140-5p	54	CAGTGGTTTTACCCTATGGTAG
82	miR-141	55	TAACACTGTCTGGTAAAGATGG
83	miR-142	975	CCCATAAAGTAGAAAGCACT
84	miR-142*	2	AGTGTTTCCTACTTTATGGATG
85	miR-142-3p	42	GTAGTGTTTCCTACTTTATGG
86	miR-142-5p	152	CATAAAGTAGAAAGCACTACT
87	miR-143	101708	TGAGATGAAGCACTGTAGCTC
88	miR-1434	6	TACTGAAGAAATCTAAGGTCTGAGG
89	miR-143-5p	7559	GGTGCAGTGCTGCATCTCT
90	miR-144	95	TACAGTATAGATGATGTACT
91	miR-145	17152	GTCCAGTTTTCCCAGGAATCCCT
92	miR-1468	154	CTCCGTTTGCCTGTTTTGCT
93	miR-146a	10	TGAGAACTGAATTCCATAGGTTA
94	miR-146b	495	TGAGAACTGAATTCCATAGGCTGT
95	miR-146b-3p	1	TGCCCTAGGGACTCAGTTCTGGTA
96	miR-147	7	GTGTGCGGAAATGCTTCTGCTA
97	miR-148a	9743	TCAGTGCACTACAGAACTTTGT
98	miR-148b	1030	TCAGTGCATCACAGAACT
99	miR-148b-5p	21	GAAGTTCTGTTATACACTCAGGCT
100	miR-149	3	TCTGGCTCCGTGTCTTCACTCCC
101	miR-150	78	TCTCCCAACCCTTGTACCAGTG
102	miR-151	1727	CTAGACTGAAGCTCCTTGAGG
103	miR-151*	1011	TCGAGGAGCTCACAGTCTAGT
104	miR-151-3p	1624	CTAGACTGAAGCTCCTTGAGGAA
105	miR-152	30509	TCAGTGCATGACAGAACTTGG
106	miR-153	8	TTGCATAGTCACAAAAGTGATCA
107	miR-154	2	TAGGTTATCCGTGTAGCCTTCG
108	miR-154a-3p	1	AATCATACACGGTTCACCTACT
109	miR-154b-3p	2	AATCATACATGGTTGACCTTTTT
110	miR-154b-5p	124	AGAGGTCTTCCATGGTGCATTCG
111	miR-155	673	TTAATGCTAATCGTGATAGGGGT
112	miR-15a	488	TAGCAGCACATAATGGTTTGT
113	miR-15b	226	TAGCAGCACATCATGGTTTACA
114	miR-16	1100	TAGCAGCACGTAAATATTGGACA
115	miR-16a	4748	TAGCAGCACGTAAATATTGGAG
116	miR-16b	3881	TAGCAGCACGTAAATATTGGA
117	miR-17	248	CAAAGTGCTTACAGTGCAGGTAG
118	miR-17-3p	182	ACTGCAGTGAAGGCACTTGT
119	miR-17-5p	125	CAAAGTGCTTACAGTGCAGGTAT
120	miR-1777a	24	TGGGGCCGGTGCGGGCGGGT
121	miR-1777b	19	GCGGGCGTGGTGGGGGGGGG
122	miR-1814a	14	GGTTTTTTTGTTGGTTTT
123	miR-1814c	30	GTTTTGTTTGGGTTTGTT
124	miR-181a	7759	AACATTCAACGCTGTCGGTGAG
125	miR-181b	3554	AACATTCATTGCTGTCGGTGGGTT
126	miR-181c	87	AACATTCAACCTGTCGGTGAGTT
127	miR-181d	502	AACATTCATTGTTGTCGGTGGGA
128	miR-181d-5p	1162	AACATTCATTGTTGTCGGTGGGTT
129	miR-182	10	TTTGGCAATGGTAGAACTCACACT
130	miR-183	5	ATGGCACTGGTAGAATTCACTCC
131	miR-1839	14004	AAGGTAGATAGAACAGGTCTTG
132	miR-1839-3p	13	AGACCTACTTATCTACCAACA
133	miR-184	1	TGGACGGAGAACTGATAAGGGC
134	miR-1842	21	TGGCTCTGCGAGGTCGGCTCA
135	miR-185	13310	TGGAGAGAAAGGCAGTTCCTGA
136	miR-186	1222	CAAAGAATTCTCCTTTTGGGCTT
137	miR-187	97	TCGTGTCTTGTGTTGCAGCCGG
138	miR-188	25	CATCCCTTGCATGGTGGAGGGAA
139	miR-188-3p	1	CTCCCACATGCAGGGTTTGCAA
140	miR-188-5p	62	CATCCCTTGCATGGTGGAG
141	miR-1892	74	GTTTGGGGGGGGAGGGGGA
142	miR-18a	19	TAAGGTGCATCTAGTGCAGAT
143	miR-18b	17	TAAGGTGCATCTAGTGCAG
144	miR-190	51	TGATATGTTTGATATTGGGTTGT
145	miR-190a	10	TGATATGTTTGATATATTAGGT
146	miR-190b	53	ATGATATGTTTGATATTGGG
147	miR-191	12505	CAACGGAATCCCAAAAGCAGCTG
148	miR-192	10964	CTGACCTATGAATTGACAGCC
149	miR-193a-3p	1288	AACTGGCCTACAAAGTCCCA
150	miR-193a-5p	664	TGGGTCTTTGCGGGCGAGATGA
151	miR-193b	410	CGGGGTTTTGAGGGCGAGATGA
152	miR-194	81	TGTAACAGCAACTCCATGTGGAA
153	miR-195	1639	TAGCAGCACAGAAATGTTGGTA
154	miR-196a	313	TAGGTAGTTTCATGTTGTTGGG
155	miR-196b	119	TAGGTAGTTTCCTGTTGTTGGA
156	miR-196b-3p	10	TCGACAGCACGACACTGCCTTCA
157	miR-197	63	TTCACCACCTTCTCCACCCAGC
158	miR-199	203512	ACAGTAGTCTGCACATTGGTT
159	miR-199a*	148870	CAGTAGTCTGCACATTGGTTA
160	miR-199a-3p	179288	ACAGTAGTCTGCACATTGGTTA
161	miR-199a-5p	2405	CCCAGTGTTCAGACTACCT
162	miR-199b	1224	CCCAGTGTTTAGACTATCT
163	miR-199b*	194315	TACAGTAGTCTGCACATTGGTT
164	miR-199c	207182	ACAGTAGTCTGCACATTGG
165	miR-19a	12	TGTGCAAATCTATGCAAAACTGA
166	miR-19b	339	TGTGCAAATCCATGCAAAACTG
167	miR-20	190	TAAAGTGCTTATAGTGCAGGTA
168	miR-200a	1258	TAACACTGTCTGGTAACGATGTT
169	miR-200b	1259	TAATACTGCCTGGTAATGATGA
170	miR-200c	419	TAATACTGCCGGGTAATGATGGA
171	miR-202	3540	TTCCTATGCATATACTTCTTT
172	miR-203	6	GTGAAATGTTTAGGACCACTAG
173	miR-204	410	TTCCCTTTGTCATCCTATGCCT
174	miR-205	11	TCCTTCATTCCACCGGAGTCTG
175	miR-206	371	TGGAATGTAAGGAAGTGTGTGG
176	miR-20a	161	TAAAGTGCTTATAGTGCAGGTAG
177	miR-20b	1	CAAAGTGCTCACAGTGCAGGAAA
178	miR-21	43703	TAGCTTATCAGACTGATGTTG
179	miR-21*	81	ACAGCAGTCGATGGGCTGTCT
180	miR-210	196	CTGTGCGTGTGACAGCGGCTGA
181	miR-211	4	TTCCCTTTGTCATCCTTTGCCC
182	miR-212	13	TAACAGTCTCCAGTCACGGCCA
183	miR-214	1318	ACAGCAGGCACAGACAGGCAG
184	miR-215	1089	TGACCTATGAATTGACAGCA
185	miR-216b	2	AAATCTCTGCAGGCAAATGT
186	miR-217	2	TACTGCATCAGGAACTGATTGGA
187	miR-218	21	TTGTGCTTGATCTAACCATGT
188	miR-219	10	TGATTGTCCAAACGCAATTCT
189	miR-219-3p	1	AGAATTGTTGCTCGGACATCGGA
190	miR-219-5p	9	TGATTGTCCAAACGCAATTCTCG
191	miR-22	2681	AAGCTGCCAGTTGAAGAACTGT
192	miR-221	8416	AGCTACATTGTCTGCTGGGTTT
193	miR-222	4586	AGCTACATCTGGCTACTGGGTCT
194	miR-223	11	GTCAGTTTGTCAAATACCCCAT
195	miR-22-3p	2667	AAGCTGCCAGTTGAAGAACT
196	miR-224	511	CAAGTCACTAGTGGTTCCGTTT
197	miR-22-5p	100	AGTTCTTCAGTGGCAAGCTTT
198	miR-2284a	578	AAAAGTTCGTTTGGGTTTTT
199	miR-2284b	503	GAAAAGTTCGTTTGGGTTTTCC
200	miR-2284c	433	AAAAAGTTCGTTTGGGTTTT
201	miR-2284d	41283	GAAAAGTTCGTTCGGGTTTTTC
202	miR-2284f	70	AAACGTTCGTTCGGGTTTTTC
203	miR-2284g	106	AAAAGTTCGTTCGGTTTTT
204	miR-2284h	21264	AAAAGTTCGTTCGGGTTT
205	miR-2284i	36	GAGAAGTTCGTTCGGGTTTTTC
206	miR-2284j	16	AAAAAGTTCGTTCAGGTTTTT
207	miR-2284k	42951	GAAAAGTTCGTTCGGGTTTTT
208	miR-2284l	20840	AAAAGTTCGTTCGGGTTTTT
209	miR-2284m	144	AAAAAGTTTGTTCGGGTTTT
210	miR-2284n	84	AAAAAGTTTGTTCGGGTTTTA
211	miR-2284o	41	GAAAAGTTCGTTCGGGGTTTTC
212	miR-2284p	97	GAAAGTTTGTTTGGGTTTTT
213	miR-2284q	3	TGGCCAAAAAGTTCGTTGGGGT
214	miR-2284u	41032	GAAAAGTTCGTTCGGGTTTTTCT
215	miR-2284v	861	GAAAAGTTCGTTTGGGTTT
216	miR-2284w	162	AAATTTGTTCGGGTTTTTCT
217	miR-2284x	42076	TGAAAAGTTCGTTCGGGTTTTT
218	miR-2285a	135	AAAAACCTGAATGAACTTTTTG
219	miR-2285b	110	AAAAAACCGAGTGAACTTTTTG
220	miR-2285c	11	AAACCTGAATAAACTTTTTGGCA
221	miR-2285d	17	AAAACTGGAACGAACTTTTTGGC
222	miR-2286	3	AAGCAGGGCGGAAGGATGT
223	miR-2288	10226	TGAGGTAGTAGGTTGTGGTTTT
224	miR-2295	2	TCGGGGTCGGAGGAAGGTTC
225	miR-2298	158	GATGATGTGTTGTTGCCA
226	miR-2304	31	GGTTGTGTGGTTTGAGGTAGT
227	miR-2305	9	CGGCTGGGGGCGGGGAGGGGGG
228	miR-2312	104	AAACCCGAACGAACTTTTG
229	miR-2325a	5	TTTTTGTTTTGGTTTTTC
230	miR-2329-3p	7	TCTGAGATGGAGCTGATGCAGT
231	miR-2331	9	GGCTTCCGTGCCTGCAGATGTCT
232	miR-2331*	3	ACCCTGCAGCCAAAGAAGCTAT
233	miR-2332	5	CGGTTTAAGGTCTTGGAGACAAAG
234	miR-2353	1	TCTGCCTGCAGTACGAGGGACTTG
235	miR-2354	2919	TAGTAGGTTGTGTGGTTT
236	miR-2355	8	ATTGTCCTTGCTGTTTGGAGAT
237	miR-2356	3	TCCTGTGATGAGGGAGTCTGAGGAG
238	miR-2360	3	TCGGGCAGGAGACTGGAGGCGT
239	miR-2366	17	TGGGTCACAGAAGAGGGTCTGGT
240	miR-2368	3	AGAGGGCTGGGCTGGTATT
241	miR-2369	200	GGAGGCGTGGGTTTTTTTT
242	miR-2371	3056	TCTATTTTGTTGGTTTTC
243	miR-2382	2	AGGGGAGTGCCTGGGAAGCT
244	miR-2384	10	AAACTGTACTGGAAGGATGGAT
245	miR-2387	16	TGGAAGGCCTGGCTTTGCAGCG
246	miR-2393	1	TGATTTTTTACTTTTCTCTTT
247	miR-23a	6366	ATCACATTGCCAGGGATTTCCA
248	miR-23b	4961	ATCACATTGCCAGGGATTACCA
249	miR-23b-3p	4140	ATCACATTGCCAGGGATTACCACT
250	miR-23b-5p	328	TGGGTTCCTGGCATGCTGATTT
251	miR-24	10301	TGGCTCAGTTCAGCAGGAACAGT
252	miR-24*	23	GTGCCTACTGAGCTGAAACAC
253	miR-2403	1	CTCGGGAAGCTAGCTGGCCTTGT
254	miR-2406	2	AAGGGAAGAGAAGGAACGGTGGATC
255	miR-2411	29	TGTGGAGTGACTGTCAGATGCAG
256	miR-2411*	2	TGAACTGTCTTACTCCCACATCT
257	miR-2412	8	TGGGCTGGGTGGGAGTGGG
258	miR-2413	4	TCTGAACCCAGGGGGCTGCGGATT
259	miR-2422	1	TTGAGGGGACTGAGGTGTGGCGTAT
260	miR-2427	2	TAGGTCATTTCAAAGAGGGCTGATGG
261	miR-2432	3	AGGATTCTAGGCTTAGAGGAA
262	miR-2435	43	AAACTCAAATGAACTTTTTGGC
263	miR-2437	1	AGCTGTGTATTTTTGGTTTTCCTTT
264	miR-24-3p	9695	TGGCTCAGTTCAGCAGGAACAG
265	miR-2440	3	CAGTGATGAGCCCTGGGA
266	miR-2444	1	TTTTGTTGTTGTTGTTGTTTT
267	miR-2448	4	GTGGTTGATTGGATCCGTGGGTTT
268	miR-2451	1	ATGTAGGTGCTTTGGACAAGTGGA
269	miR-2468	1	ATAGAAACATGGAAGATTGTCA
270	miR-2469	1	TTACTGTAGGGCCTGCGGCATC
271	miR-2474	1	TACCGGGCCAGCTGGAAGGAG
272	miR-2476	1658	TCCCTGGTGGTCTAGTGGTTA
273	miR-2478	98	TCGTATCCCACTTCTGACACCA
274	miR-2483	21	AACATCTGGTTGGTTGAGAGAAT
275	miR-2483*	9	CGTCAACCATCCAGCTGTTTGA
276	miR-2484	88	GAGCTGTGATGACTTCGATTGCATT
277	miR-2487	1325	GCTCTAAGGGCTGGGTCGGTCGG
278	miR-25	40036	CATTGCACTTGTCTCGGTCTGA
279	miR-26a	45527	TTCAAGTAATCCAGGATAGGCT
280	miR-26b	25494	TTCAAGTAATTCAGGATAGGTT
281	miR-27a	7158	TTCACAGTGGCTAAGTTCCGC
282	miR-27a-3p	10850	TTCACAGTGGCTAAGTTC
283	miR-27a-5p	2	AGGGCTTAGCTGCTTGTGAGCA
284	miR-27b	8668	TTCACAGTGGCTAAGTTCT
285	miR-27b*	95	AGAGCTTAGCTGATTGGTGAA
286	miR-28	1697	CACTAGATTGAGAGCTCCTGGA
287	miR-28-5p	339	AAGGAGCTCACACTCTATTGA
288	miR-2881	100	TGGGAGCGGGCGGGCGGTG
289	miR-2885	146	CGGCGGCGGCGCGCGCGGGCG
290	miR-2886	295	AGCCCCGCCGGCAGCAGCGC
291	miR-2887	94	GTCGGGACCGGGGTCCGGTGCG
292	miR-2888	118	GGGGGGTCGCGGGGGTGGG
293	miR-2893	1	GTGGCAGGAGAACCCGGGT
294	miR-2900	65	TGGGCGGGCGGCGGGGAA
295	miR-2904	651	GGGAGCCTCGGTCGGCCTCGGA
296	miR-296	1395	AGGGTTGGGCGGAGGCTTTCCT
297	miR-299	69	TGGTTTACCGTCCCACATACAT
298	miR-299-3p	92	TATGTGGGACGGTAAACCGCTT
299	miR-29a	81006	TAGCACCATCTGAAATCGGTTA
300	miR-29b	2515	TAGCACCATTTGAAATCAGT
301	miR-29c	6951	TAGCACCATTTGAAATCGGTTA
302	miR-29d	12	TAGCACCATCTGAAATCAA
303	miR-29e	2367	TAGCACCATTTGAAATCAGTGTTT
304	miR-301a	17	CAGTGCAATAGTATTGTCA
305	miR-301b	1	CAGTGCAATGATATTGTCAAAGCATT
306	miR-30a	7452	TGTAAACATCCTCGACTGGAAGC
307	miR-30a-3p	1772	CTTTCAGTCGGATGTTTGCAG
308	miR-30a-5p	8885	TGTAAACATCCTCGACTGGAAG
309	miR-30b-3p	298	CTGGGAGGAGGCTGTTTACT
310	miR-30b-5p	308	TGTAAACATCCTACACTCAGCT
311	miR-30c	511	TGTAAACATCCTACACTCTCAGCT
312	miR-30d	3553	TGTAAACATCCCCGACTGGAAGCT
313	miR-30e	328	TGTAAACATCCTTGACTGGAAGA
314	miR-30e-5p	1026	TGTAAACATCCTTGACTGGAAGCT
315	miR-30f	104	TGTAAACACCCTACACTCTCAGCT
316	miR-31	4591	AGGCAAGATGCTGGCATAGCTGT
317	miR-32	12	TATTGCACATTACTAAGTTG
318	miR-320	246229	AAAAGCTGGGTTGAGAGGGCGA
319	miR-320b	26143	AAGCTGGGTTGAGAGGGCGTTT
320	miR-323	39	CACATTACACGGTCGACCT
321	miR-323-5p	2	AGGTGGTCCGTGGCGCGTTCGCAA
322	miR-323a-5p	2	AGGTGGTCCGTGGCGCGTTCG
323	miR-323c	76	CACAATACACGGTCGGCCTCT
324	miR-324	37	CGCATCCCCTAGGGCATTGGTGT
325	miR-324-3p	33	ACTGCCCCAGGTGCTGCTGGTAT
326	miR-326	10	CCTCTGGGCCCTTCCTCCAGT
327	miR-328	71	CTGGCCCTCTCTGCCCTTCCGT
328	miR-329a	125	AACACACCTGGTTAACCT
329	miR-329a-5p	1	GAGGTTTTCTAGGTCTCCGTTTC
330	miR-329b	68	AACACACCTGGTTAACCTCTCT
331	miR-33	884	GTGCATTGTAGTTGCATTGC
332	miR-330	781	GCAAAGCACACGGCCTGCAGAGA
333	miR-331	818	GCCCCTGGGCCTATCCTAGAA
334	miR-331-5p	38	TCTAGGTATGGTCCCAGGGAT
335	miR-335	261	TCAAGAGCAATAACGAAAAATG
336	miR-338	37	TCCAGCATCAGTGATTTTGTTGA
337	miR-338-3p	35	TCCAGCATCAGTGATTTTGTT
338	miR-339	663	TCCCTGTCCTCCAGGAGCTCA
339	miR-339-3p	14	GCGCTCCTCGAGGCCAGAGCC
340	miR-339b	672	TCCCTGTCCTCCAGGAGCT
341	miR-33a	916	GTGCATTGTAGTTGCATTGCA
342	miR-33b	13	GTGCATTGCTGTTGCATT
343	miR-340	399	TTATAAAGCAATGAGACTGATT
344	miR-342	6899	TCTCACACAGAAATCGCACCCAT
345	miR-342-5p	231	AGGGGTGCTATCTGTGGTTGAGGACA
346	miR-3431	143	CCTCAGTCAGCCTTGTGGATGT
347	miR-3432	20977	TGCGGGATCTTTAGTTGTGGCG
348	miR-345	800	CCTGAACTAGGGGTCTGGAGT
349	miR-345-3p	821	CCCTGAACTAGGGGTCTGGAGT
350	miR-345-5p	60	GCTGACTCCTAGTCCAGTGCT
351	miR-346	1	TGTCTGCCCGCATGCCTGCCTC
352	miR-34a	147	TGGCAGTGTCTTAGCTGGTTGT
353	miR-34b	1550	AGGCAGTGTAATTAGCTGATT
354	miR-34b-3p	163	AATCACTAGTTCCACTGCCATC
355	miR-34b-5p	1493	AGGCAGTGTAATTAGCTGATTGT
356	miR-34c	62185	AGGCAGTGTAGTTAGCTGATTGC
357	miR-361	405	TTATCAGAATCTCCAGGGGTAC
358	miR-361-3p	26	TCCCCCAGGTGTGATTCTGATTTG
359	miR-362	177	AATCCTTGGAACCTAGGTGTGAGTGC
360	miR-362-3p	107	AACACACCTATTCAAGGATTC
361	miR-362-5p	197	AATCCTTGGAACCTAGGTGTGA
362	miR-363	27	ATTGCACGGTATCCATCTGCGT
363	miR-365-3p	239	TAATGCCCCTAAAAATCCTTAT
364	miR-365-5p	122	GAGGGACTTTCAGGGGCAGCTGT
365	miR-369-3p	66	AATAATACATGGTTGATCTTT
366	miR-369-5p	30	AGATCGACCGTGTTATATTCG
367	miR-370	6	GCCTGCTGGGGTGGAACCTG
368	miR-370-3p	4	GCCTGCTGGGGTGGAACCTGGTAT
369	miR-374a	902	TTATAATACAACCTGATAAGT
370	miR-374a*	155	CTTATCAGGTTGTATTGTAATT
371	miR-374b	738	ATATAATACAACCTGCTAAGTG
372	miR-374b-3p	6	CTTATCAGGTTGTATTATCATT
373	miR-375	1299	TTTGTTCGTTCGGCTCGCGTGA
374	miR-376b	62	ATCATAGAGGAAAATCCATGT
375	miR-376c	117	AACATAGAGGAAATTCCACGT
376	miR-376d	65	ATCATAGAGGAAAATCCAT
377	miR-376e-3p	75	AACATAGAGGAAAATCCACATT
378	miR-376e-5p	22	GGTGGATATTCCTTCTATGTTT
379	miR-378	2844	ACTGGACTTGGAGTCAGAAGGC
380	miR-379	2063	TGGTAGACTATGGAACGTAGG
381	miR-379-3p	24	TATGTAACACGGTCCACTAACT
382	miR-379-5p	1501	TGGTAGACTATGGAACGTAGGC
383	miR-380	116	TATGTAATGTGGTCCACGTCTT
384	miR-380-3p	123	TATGTAATGTGGTCCACGTCT
385	miR-381-3p	2	ATATGCAAGGGCAAGCTCTCT
386	miR-382	577	GAAGTTGTTCGTGGTGGATT
387	miR-382-3p	748	AATCATTCACGGACAACACT
388	miR-383	1184	AGATCAGAAGGTGATTGTGGCT
389	miR-3955-5p	11	TTTGATGGCTGATCCTCTCACT
390	miR-3956-5p	1	GTACGTGGATGCTGAAGGTCAGT
391	miR-3957-3p	8	ACGCACAGCACCTCACTGAGC
392	miR-3958-3p	7357	AGATATTGCACGGTTGATC
393	miR-3959-5p	301	GGTTGATCAGAGAACATACATT
394	miR-409-3p	151	GAATGTTGCTCGGTGAACCCCT
395	miR-409a	51	AGGTTACCCGAGCAACTTTGCAT
396	miR-410	8	AATATAACACAGATGGCCT
397	miR-411	1330	ATAGTAGACCGTATAGCGTA
398	miR-411a-3p	42	TATGTAACACGGTCCACTAAC
399	miR-411b-3p	1	TATGTAACATGGTCCACTAAT
400	miR-411b-5p	4	TGGTCGACCATAAAACGTACGT
401	miR-412	1	TACTTCACCTGGTCCACTAGCT
402	miR-412-3p	42	TGGTCGACCAGTTGGAAAGTAAT
403	miR-421	77	ATCAACAGACATTAATTGGGCG
404	miR-423-3p	1008	AGCTCGGTCTGAGGCCCCTCAGT
405	miR-423-5p	87554	TGAGGGGCAGAGAGCGAGACTTT
406	miR-424	3031	CAGCAGCAATTCATGTTTTGA
407	miR-424*	1131	CAAAACGTGAGGCGCTGCTAT
408	miR-425	33	AATGACACGATCACTCCCGTTGA
409	miR-425-3p	18	CATCGGGAATGTCGTGTCCGCC
410	miR-425-5p	32	ATGACACGATCACTCCCGTTGA
411	miR-429	88	TAATACTGTCTGGTAATGCCG
412	miR-432	2943	TCTTGGAGTAGGTCATTGGGTG
413	miR-432-5p	4190	TCTTGGAGTAGGTCATTGGGT
414	miR-433	343	ATCATGATGGGCTCCTCGGTGT
415	miR-4332	30	CGACCGGGCGCCGCCGGGCGCA
416	miR-4333	1	CCTGCATGTTAGTCTTAGGTTC
417	miR-4334-5p	4	CCTGGAGGATCGTGGGTG
418	miR-449a	271	TGGCAGTGTATTGTTAGCTGGT
419	miR-449b	19	AGGCAGTGTATTGTTAGCTGG
420	miR-449c	8	AGGCAGTGCATCTCTAGCTGG
421	miR-450	171	TTTTGCGATGTGTTCCTAATAT
422	miR-450a	160	TTTTTGCGATGTGTTCCTAATA
423	miR-450b	131	TTTTGCAACATGTTCCTGAA
424	miR-450b-3p	943	ATCGGGAACATTTTGCATCCAT
425	miR-450b-5p	124	TTTTGCAACATGTTCCTGAATAT
426	miR-450c-3p	929	ATCGGGAACATTTTGCATC
427	miR-451	310	AAACCGTTACCATTACTGAGTTT
428	miR-452	1909	AACTGTTTGCAGAGGAAACTGAG
429	miR-454	1	TAGTGCAATATTGCTTATAGG
430	miR-455	1989	GCAGTCCATGGGCATATACAC
431	miR-455*	1146	GCAGTCCATGGGCATATACACC
432	miR-483	17	TCACTCCTCTCCTCCCGTCTTCT
433	miR-484	30	TCAGGCTCAGTCCCCTCCCGAT
434	miR-485	867	AGAGGCTGGCCGTGATGAATTCG
435	miR-485-3p	166	GTCATACACGGCTCTCCTCTCT
436	miR-485-5p	998	AGAGGCTGGCCGTGATGAATT
437	miR-486	162	TCCTGTACTGAGCTGCCCCGA
438	miR-487a	1	AATCATACAGGGACATCCAGTT
439	miR-487a-5p	6	GTGGTTATCCCTGCTGTGTTCG
440	miR-487b	160	AATCGTACAGGGTCATCCACTT
441	miR-487b-5p	5	AGTGGTTATCCCTGTCCTGTTCG
442	miR-490	49	CAACCTGGAGGACTCCATGCTGT
443	miR-490-5p	17	CCATGGATCTCCAGGTGGGTAT
444	miR-491	10	AGTGGGGAACCCTTCCATGAGG
445	miR-493	64	TGAAGGTCTACTGTGTGCCAG
446	miR-493-5p	80	TTGTACATGGTAGGCTTTCATT
447	miR-494	110	TGAAACATACACGGGAAACCTC
448	miR-494-3p	111	TGAAACATACACGGGAAACCTCT
449	miR-494-5p	3	AGGTTATCCGTGTTGTCTTCT
450	miR-495	354	AAACAAACATGGTGCACTTCTT
451	miR-495-5p	3	AGAAGTCGCCCATGTTCTTTT
452	miR-496	8	TGAGTATTACATGGCCAATCTCT
453	miR-496-3p	8	TGAGTATTACATGGCCAATCT
454	miR-496-5p	1	GAGTCGGGTACTCGAATGGA
455	miR-497	3520	CAGCAGCACACTGTGGTTTGT
456	miR-499	557	TTAAGACTTGCAGTGATGTTT
457	miR-500	332	ATGCACCTGGGCAAGGATT
458	miR-502a	325	AATGCACCTGGGCAAGGATT
459	miR-502b	2	GCAATCCACCTGGGCAAGGATT
460	miR-503	5290	TAGCAGCGGGAACAGTACTGCAG
461	miR-504	138	AGACCCTGGTCTGCACTC
462	miR-505	125	GGGAGCCAGGAAGTATTGATGTT
463	miR-507	13	ATTGGTACTTCTTAGAGTGA
464	miR-508-5p	3	TACTCCAGAGGGTGTCATTC
465	miR-532	1682	CATGCCTTGAGTGTAGGACCGT
466	miR-532-3p	313	CCTCCCACACCCAAGGCTTGCA
467	miR-541	16	TGGTGGGCACAGAATCCGG
468	miR-541-3p	11	TGGTGGGCACAGAATCCGGCCTTT
469	miR-541-5p	133	AAAGGATTCTGCTGTCGGTCCCAT
470	miR-542	528	TGTGACAGATTGATAACTGAA
471	miR-542-5p	42	TCGGGGATCATCATGTCACGAG
472	miR-543	185	AAACATTCGCGGTGCACTTCTT
473	miR-543-3p	188	AAACATTCGCGGTGCACTTCTTT
474	miR-544-3p	3	ATTCTGCATTTTTAGCAAG
475	miR-544-5p	14	TCTTGTTAAAAGGCAGATTCT
476	miR-544a	2	ATTCTGCATTTTTAGCAAGTTA
477	miR-545	3	TCAACAAACATTTATTGTGTG
478	miR-545*	9	TCAGTAAATGTTTGTTGGATGA
479	miR-551b	5	GCGACCCATACTTGGTTTCAGT
480	miR-574	1009	CACGCTCATGCACACACCCACA
481	miR-582	10	TTACAGTTGTTCAACCAGTTA
482	miR-592	6	TTGTGTCAATATGCGATGATGT
483	miR-615	8	GGGGGTCCCCGGTGCTCGGATC
484	miR-615-3p	3	TCCGAGCCTGGGTCTCCCTCTT
485	miR-628	9	ATGCTGACATATTTACTAGAGG
486	miR-652	80	AATGGCGCCACTAGGGTTGTGT
487	miR-654-3p	1	TATGTCTGCTGACCATCACCATA
488	miR-655	40	ATAATACATGGTTAACCTCTCT
489	miR-655-5p	1	AGAGGTTATCCGTGTTATGTTC
490	miR-660	928	TACCCATTGCATATCGGAGCT
491	miR-664	20	CAGGCTGGGGTGTGTGTGGATG
492	miR-664-3p	102	TATTCATTTATCTCCCAGCCTAC
493	miR-664-5p	2471	CAGGCTAGGAGAAATGATTGGA
494	miR-665	1	ACCAGTAGGCCGAGGCCTTTAT
495	miR-665-3p	51	ACCAGTAGGCCGAGGCCCCTCA
496	miR-665-5p	1	AGGGGTCTTGGCCTCTGCCCAGT
497	miR-668-3p	14	ATGTCACTCGGCCCACTACCC
498	miR-669	3	TGTGGGTGGAGATGGCGTG
499	miR-671	8	AGGAAGCCCTGGAGGGGCT
500	miR-7	58	TGGAAGACTAGTGATTTTGTTGTT
501	miR-708	495	AAGGAGCTTACAATCTAGCTGG
502	miR-708-3p	20	ATCTAGACTGTGAGCTTCTAGA
503	miR-718	68	CTCCGCCCCGCCGTCGGCG
504	miR-744	1189	TGCGGGGCTAGGGCTAACAGCA
505	miR-758-3p	1	TTTGTGACCCGGTCCACTAA
506	miR-767	149	TGCACCATGGTTGTCTGAGCAT
507	miR-769	5	TGAGACCTCCGGGTTCTGAGCTTTT
508	miR-769-3p	1	TGGGATCTCTGGGGTCTCGGTT
509	miR-873	2	GCAGGAACTTGTGAGTCTCCTA
510	miR-874	69	CTGCCCTGGCCCGAGGGACCGAC
511	miR-876	5	TGGATTTCTTTGTGAATCACCA
512	miR-877	122	GTAGAGGAGATGGCGCAGGGGACA
513	miR-885	7	TCCATTACACTACCCTGCCTCT
514	miR-885-3p	206	AGGCAGCGGGGTGTAGTGGAT
515	miR-9	62	TCTTTGGTTATCTAGCTGTATGA
516	miR-9*	12	ATAAAGCTAGATAACCGAAAG
517	miR-92	9993	TATTGCACTTGTCCCGGCCT
518	miR-92b	7790	TATTGCACTCGTCCCGGCCTCC
519	miR-92b-5p	744	AGGGACGGGACGCGGTGCAGTGT
520	miR-93	957	CAAAGTGCTGTTCGTGCAGGTA
521	miR-935	1	CAGTTACCGCTTCCGCTACCG
522	miR-95	135	TTCAACGGGTATTTATTGAG
523	miR-96	3	TTTGGCACTAGCACATTTTTGC
524	miR-98	1604	TGAGGTAGTAAGTTGTATTGTT
525	miR-99a	30283	AACCCGTAGATCCGATCTTGT
526	miR-99a*	1041	CAAGCTCGCTTCTATGGGTCTGT
527	miR-99b	5911	CACCCGTAGAACCGACCTTGCG
