# Supplementary material for: Characterization and differential expression of microRNAs in the ovaries of pregnant and non-pregnant goats (Capra hircus)
Source: BMC Genomics. 2013 Mar 7;14:157. doi: 10.1186/1471-2164-14-157 (PMC3599660; doi:10.1186/1471-2164-14-157)
Supplement: Additional file 3 — Conserved miRNAs and miRNA*s in the ovaries of pregnant goats. The miRNA: miRNA* duplexes were marked in red font. [file 1471-2164-14-157-S3.xls]

## Sheet: Sheet1
Additional file 3. Conserved miRNAs and miRNA*s in the ovaries of pregnant goats
The miRNA:miRNA* duplexes were marked in red font.
ID	MiRNA name	Counts	Sequence
1	let-7a	247959	TGAGGTAGTAGGTTGTATAGTT
2	let-7a*	47	CTATACAATCTACTGTCTTTCT
3	let-7b	170563	TGAGGTAGTAGGTTGTGTGGTT
4	let-7c	172844	TGAGGTAGTAGGTTGTATGGTT
5	let-7d	3251	AGAGGTAGTAGGTTGCATAGTT
6	let-7e	40083	TGAGGTAGGAGGTTGTATAGTT
7	let-7f	178960	TGAGGTAGTAGATTGTATAGTT
8	let-7g	15368	TGAGGTAGTAGTTTGTACAGTT
9	let-7i	65217	TGAGGTAGTAGTTTGTGCTGTT
10	let-7j	26	TGAGGTAGTAGGTTCAGAGT
11	miR-1	3328	TGGAATGTAAAGAAGTATGTAT
12	miR-10	9613	TACCCTGTAGATCCGAATTTGT
13	miR-100	36046	AACCCGTAGATCCGAACTTGTGA
14	miR-101	68971	TACAGTACTGTGATAACTGAAG
15	miR-103	8798	AGCAGCATTGTACAGGGCTATGA
16	miR-105a	33	AAATGCTCAGACTCCTGTGGTGA
17	miR-105b	12	TCAAATGCTCAGACTCCTTGGTG
18	miR-106	158	GTGCTTACAGTGCAGGTA
19	miR-106a	2858	AAAGTGCTTACAGTGCAGGTAGA
20	miR-106b	10554	TAAAGTGCTGACAGTGCAGATA
21	miR-107	8911	AGCAGCATTGTACAGGGCTAT
22	miR-107b	526	AGCAGCATTGTACAGGGCTATCA
23	miR-10a	8944	ACCCTGTAGATCCGAATTTGTGA
24	miR-10b	201224	TACCCTGTAGAACCGAATTTGT
25	miR-1185	5	AGAGGATACCCTTTGTATGTT
26	miR-1185-5p	5	AGAGGATACCCTTTGTATGTTC
27	miR-1197	6	AGGACACATGGTCTACTTCT
28	miR-122	44	TGGAGTGTGACAATGGTGTTTG
29	miR-1224	20	CTCTCTCTCTCTCTCCTCAGT
30	miR-124	15	TAAGGCACGCGGTGAATGCC
31	miR-1248	22	GACCTTCTTGTATAAGCACTGTGC
32	miR-1249	332	ACGCCCTTCCCCCCCTTCTTC
33	miR-124a	16	TAAGGCACGCGGTGAATGCCAA
34	miR-1255b	98	CGGGATAAGGAATAGAAGTGGTCT
35	miR-125a	32740	TCCCTGAGACCCTTTAACCTGT
36	miR-125a-3p	541	ACAGGTGAGGTTCTTGGGAGC
37	miR-125a-5p	28973	TCCCTGAGACCCTTTAACCTGTGA
38	miR-125b	625297	TCCCTGAGACCCTAACTTGTGA
39	miR-126	21371	CGTACCGTGAGTAATAATGCG
40	miR-126*	3978	CATTATTACTTTTGGTACGCG
41	miR-1261	120	GTGGTTAAGGCTTTGGACTTA
42	miR-126-3p	22463	TCGTACCGTGAGTAATAATGCG
43	miR-127	33554	TCGGATCCGTCTGAGCTTGGCT
44	miR-1271	794	CTTGGCACCTAGTAAGTACTCA
45	miR-1277	4	TACGTAGATATATATGTATTT
46	miR-128	409	TCACAGTGAACCGGTCTCTTT
47	miR-1281	716	TCGCTCGCTCCTCTCC
48	miR-1285	131	CTGGGCAACATAGCGAGACC
49	miR-129	122	CTTTTTGCGGTCTGGGCTTGC
50	miR-1291	135	ACGGCCCTGACTGAAGACCTGCAGT
51	miR-1291b	15	TAGGCCCTGAATCAAGACCAGT
52	miR-129-3p	57	AAGCCCTTACCCCAAAAAGCAT
53	miR-1296	226	TTAGGGCCCTGGCTCCATCTCC
54	miR-1306	299	CCACCTCCCCTGCAAACGTCC
55	miR-1306-3p	154	ACGTTGGCTCTGGTGGTGATGT
56	miR-1306-5p	351	CCACCTCCCCTGCAAACGTCCA
57	miR-1307	1537	ACTCGGCGTGGCGTCGGTCGTGG
58	miR-130a	4163	CAGTGCAATGTTAAAAGGGCA
59	miR-130b	248	CAGTGCAATGATGAAAGGGCAT
60	miR-132	933	TAACAGTCTACAGCCATGGTCG
61	miR-133a	2263	TTGGTCCCCTTCAACCAGCTGT
62	miR-133b	2122	TTTGGTCCCCTTCAACCAGCTGT
63	miR-133c	2329	TTGGTCCCCTTCAACCAGCTG
64	miR-134	66	TGTGACTGGTTGACCAGAGGGA
65	miR-1343	303	CTCCTGGGGCCCGCACTCTCGC
66	miR-1343*	362	CTCCTGGGGCCCGCACTCT
67	miR-134-3p	29	TCTGGGCTGCCTCGTCACCAA
68	miR-134-5p	86	TGTGACTGGTTGACCAGAGGG
69	miR-135a	370	TATGGCTTTTTATTCCTATGTGA
70	miR-135a-3p	39	TGTAGGGATGGAAGCCATGAAT
71	miR-135b	179	TATGGCTTTTCATTCCTATGTGA
72	miR-136	200	ACTCCATTTGTTTTGATGATGG
73	miR-137	5	TTATTGCTTGAGAATACACGT
74	miR-138	20	AGCTGGTGTTGTGAATCAGGC
75	miR-1388-3p	1721	ATCTCAGGTTCGTCAGCCCGCA
76	miR-1388-5p	90	AGGACTGTCCAACCTGAGAATG
77	miR-138b	144	AGCTGGTGTTGTGAATCAGGCCGA
78	miR-139	1060	TCTACAGTGCACGTGTCTCCAGT
79	miR-139-3p	1126	TGGAGACGCGGCCCTGTTGGAGT
80	miR-139-5p	1069	TCTACAGTGCACGTGTCTCCAG
81	miR-140	94305	TACCACAGGGTAGAACCACGGA
82	miR-140*	81169	ACCACAGGGTAGAACCACGGAC
83	miR-140-3p	93964	TACCACAGGGTAGAACCACGG
84	miR-140-5p	906	CAGTGGTTTTACCCTATGGTAGA
85	miR-141	28	TAACACTGTCTGGTAAAGATGGC
86	miR-142	200	CCCATAAAGTAGAAAGCACT
87	miR-142*	34	AGTGTTTCCTACTTTATGGAGA
88	miR-142-3p	1204	TGTAGTGTTTCCTACTTTATGGA
89	miR-142-5p	151	CATAAAGTAGAAAGCACTACT
90	miR-143	2556942	TGAGATGAAGCACTGTAGCTCT
91	miR-1434	101	CTGAAGAAATCTAAGGTCTGAGG
92	miR-1434*	126	GTACATGATGACTGAAATT
93	miR-143-5p	1660	GGTGCAGTGCTGCATCTCTGG
94	miR-144	64	TACAGTATAGATGATG
95	miR-145	61524	GTCCAGTTTTCCCAGGAATCCCT
96	miR-1461	2	GAATCTCTACGGGTAAGTGTGA
97	miR-1468	1550	CTCCGTTTGCCTGTTTTGCTGA
98	miR-146a	594	TGAGAACTGAATTCCATAGGTTA
99	miR-146b	1111	TGAGAACTGAATTCCATAGGTT
100	miR-146b-3p	12	TGCCCTAGGGACTCAGTTCTGGT
101	miR-147	11	GTGTGCGGAAATGCTTCTGCT
102	miR-148a	351658	TCAGTGCACTACAGAACTTTGT
103	miR-148b	11166	TCAGTGCATCACAGAACTTTGT
104	miR-148b-5p	90	GAAGTTCTGTTATACACTCAGG
105	miR-149	120	TCTGGCTCCGTGTCTTCACTCCC
106	miR-150	2275	TCTCCCAACCCTTGTACCAGTG
107	miR-151	30704	CTAGACTGAAGCTCCTTGAGG
108	miR-151*	51626	TCGAGGAGCTCACAGTCTAGT
109	miR-151-3p	19480	CTAGACTGAAGCTCCTTGAGGA
110	miR-152	23069	TCAGTGCATGACAGAACTTGG
111	miR-153	4	TTGCATAGTCACAAAAGTGATC
112	miR-154	10	TAGGTTATCCGTGTTGCCTTCG
113	miR-154a-3p	9	AATCATACACGGTTCACCTACT
114	miR-154b-5p	204	AGAGGTCTTCCATGGTGCATTCG
115	miR-155	4359	TTAATGCTAATCGTGATAGGGGT
116	miR-1584	255	TGGGGCTGGGCGGGAAGGGCA
117	miR-15a	884	TAGCAGCACATAATGGTTTGT
118	miR-15b	4598	TAGCAGCACATCATGGTTTACA
119	miR-16	1042	TAGCAGCACGTAAATATTGGCGA
120	miR-16a	116744	TAGCAGCACGTAAATATTGGAGA
121	miR-16b	133557	TAGCAGCACGTAAATATTGGA
122	miR-17	3274	CAAAGTGCTTACAGTGCAGGTAG
123	miR-1721	6	CAAGATGATGAAGATTGCTGAGA
124	miR-17-3p	302	GACTGCAGTGAAGGCACTTGT
125	miR-17-5p	3471	CAAAGTGCTTACAGTGCAGGTAGA
126	miR-1777a	81	TGGGGCCGGTGCGGGCGGG
127	miR-1777b	204	GGGCGGGGGTGGGGTCGGGG
128	miR-1814c	18	GTTTTGTTTGGGTTTGTT
129	miR-181a	36593	AACATTCAACGCTGTCGGTGAGT
130	miR-181b	3534	AACATTCATTGCTGTCGGTGGGT
131	miR-181c	667	AACATTCAACCTGTCGGTGAGT
132	miR-181d	303	AACATTCATTGTTGTCGGTGGGT
133	miR-181d-5p	244	AACATTCATTGTTGTCGGTGGGTT
134	miR-182	199	TTTGGCAATGGTAGAACTCACACT
135	miR-183	67	TATGGCACTGGTAGAATTCACT
136	miR-1839	1219	AAGGTAGATAGAACAGGTCTTGT
137	miR-1839-3p	30	AGACCTACTTATCTACCAACAGC
138	miR-184	1995	TGGACGGAGAACTGATAAGG
139	miR-1840	3	TCACGTGACCGGGCCCGGC
140	miR-1842	56	TGGCTCTGCGAGGTCGGCTCA
141	miR-1843	9	ACATGGAGGTCTCTGTCTGACT
142	miR-185	5300	TGGAGAGAAAGGCAGTTCCTGA
143	miR-186	3199	CAAAGAATTCTCCTTTTGGGCTT
144	miR-187	66	TCGTGTCTTGTGTTGCAGCCGGA
145	miR-188	75	CATCCCTTGCATGGTGGAGGGT
146	miR-188-3p	9	CTCCCACATGCAGGGTTTGCA
147	miR-188-5p	151	CATCCCTTGCATGGTGGAGG
148	miR-18a	74	TAAGGTGCATCTAGTGCAGATA
149	miR-18b	74	TAAGGTGCATCTAGTGCAGA
150	miR-190	26	TGATATGTTTGATATTGGGTTG
151	miR-190a	79	TGATATGTTTGATATATTAGGA
152	miR-190b	28	TGATATGTTTGATATTG
153	miR-191	14019	CAACGGAATCCCAAAAGCAGCT
154	miR-192	1518	CTGACCTATGAATTGACAGCC
155	miR-193a	2	TGGGACTTTGTAGGCCAGTTGA
156	miR-193a-3p	381	AACTGGCCTACAAAGTCCCA
157	miR-193a-5p	8591	TGGGTCTTTGCGGGCGAGATGA
158	miR-193b	3849	AACTGGCCCACAAAGTCCCGCT
159	miR-194	1342	TGTAACAGCAACTCCATGTGGA
160	miR-1940	179	CTGGAGGACTAAGAAGGCTGAGT
161	miR-195	3647	TAGCAGCACAGAAATGTTGGTA
162	miR-196a	364	TAGGTAGTTTCATGTTGTTGGG
163	miR-196b	866	TAGGTAGTTTCCTGTTGTTGGGA
164	miR-196b-3p	44	TCGACAGCACGACACTGCCTTCA
165	miR-197	4638	TTCACCACCTTCTCCACCCAGC
166	miR-199	42950	ACAGTAGTCTGCACATTGGTT
167	miR-199a*	13887	CAGTAGTCTGCACATTGGTTA
168	miR-199a-3p	36283	GACAGTAGTCTGCACATTGGTTA
169	miR-199a-5p	7528	CCCAGTGTTCAGACTACCTGTTC
170	miR-199b	439	CCCAGTGTTTAGACTATCTGTTC
171	miR-199b*	39305	GACAGTAGTCTGCACATTGGTT
172	miR-199c	1210	TACAGTAGTCTGCACATTGGA
173	miR-19a	1186	TGTGCAAATCTATGCAAAACTGA
174	miR-19b	5769	TGTGCAAATCCATGCAAAACTGA
175	miR-20	1981	TAAAGTGCTTATAGTGCAGGTA
176	miR-200a	73	TAACACTGTCTGGTAACGATGT
177	miR-200b	229	TAATACTGCCTGGTAATGATGA
178	miR-200c	162	TAATACTGCCGGGTAATGATGGA
179	miR-202	610	TTCCTATGCATATACTTCTTT
180	miR-203	7	TGAAATGTTTAGGACCACTAGA
181	miR-204	2385	TTCCCTTTGTCATCCTATGCCT
182	miR-205	10	TCCTTCATTCCACCGGAGTCTG
183	miR-206	73	TGGAATGTAAGGAAGTGTGTGG
184	miR-20a	2003	TAAAGTGCTTATAGTGCAGGTAGA
185	miR-20b	55	CAAAGTGCTCACAGTGCAGGT
186	miR-21	138637	TAGCTTATCAGACTGATGTTGA
187	miR-21*	179	CAACAGCAGTCGATGGGCTGT
188	miR-210	1322	CTGTGCGTGTGACAGCGGCTGA
189	miR-211	206	TTCCCTTTGTCATCCTTTGCCC
190	miR-212	34	TAACAGTCTCCAGTCACGGCCA
191	miR-214	7152	ACAGCAGGCACAGACAGGCAGT
192	miR-215	12	ATGACCTATGAATTGACAGACA
193	miR-216a	4	AATCTCAGCTGGCAACTGTGA
194	miR-216b	9	AAATCTCTGCAGGCAAATGTGA
195	miR-217	2	TACTGCATCAGGAACTGATTGG
196	miR-218	441	TTGTGCTTGATCTAACCATGT
197	miR-219	6	AGAGTTGAGTCTGGACGTCCCGT
198	miR-219*	3	AGAATTGTGGCTGGGCATCTGT
199	miR-219-5p	6	TGATTGTCCAAACGCAATTCTCG
200	miR-22	2170	AAGCTGCCAGTTGAAGAACTGT
201	miR-221	4039	AGCTACATTGTCTGCTGGGTTT
202	miR-222	1939	AGCTACATCTGGCTACTGGGTCT
203	miR-223	20	TGTCAGTTTGTCAAATACCCCA
204	miR-22-3p	2378	AAGCTGCCAGTTGAAGAAC
205	miR-224	3879	CAAGTCACTAGTGGTTCCGTTT
206	miR-22-5p	119	AGTTCTTCAGTGGCAAGCTTTA
207	miR-2284a	4	AATAAGTTCGTTTGGGTTTTT
208	miR-2284b	68	AAAAGTTCGTTTGGGTTTTC
209	miR-2284c	40	CAAAAAGTTCGTTTGGGTTTT
210	miR-2284d	7041	GAAAAGTTCGTTCGGGTTTTTC
211	miR-2284e	2	AAGTTCGTTCAGCTTTTTCCGT
212	miR-2284f	7	GACAGGTTCGTTCGGGTTTTTC
213	miR-2284g	1	GAAAAGTTCGTTCGGCTTTTTC
214	miR-2284j	4	GAAAAGTTCGTTCAGGTTTTT
215	miR-2284k	7356	GAAAAGTTCGTTCGGGTTTTT
216	miR-2284l	2733	AAAAGTTCGTTCGGGTTTTT
217	miR-2284m	20	GAAAGTTTGTTTGGGTTTT
218	miR-2284n	7	AAAAAGTTTGTTTGGGATTTTT
219	miR-2284o	4	GCAACGTTCGTTCGGGCTTTTC
220	miR-2284p	25	GAAAGTTTGTTTGGGTTTTTC
221	miR-2284q	3	TGGCCAAAAAGTTTGTTTGGGA
222	miR-2284r	3	TTGGCCAAAAAGTTCGTTGGG
223	miR-2284t	7	AAAACTTGAATGAATGTTTTGGC
224	miR-2284u	12	GAAAAGTTCGTTCGGTTTTTT
225	miR-2284v	377	GAAAAGTTCGTTTGGGTTT
226	miR-2284x	7374	TGAAAAGTTCGTTCGGGTTTTT
227	miR-2285a	92	AAAAACCTGAATGAACTTTTTG
228	miR-2285b	105	AAAACCTGAATGAACTTTTTGG
229	miR-2285c	17	AAAGCCTGAATGAACTTTTTGG
230	miR-2285d	213	AAAACTGGAACGAACTTTTTGG
231	miR-2287	85	CGGGACTGATGGCAGCTACTG
232	miR-2288	89	GAGGTAGTAGGCTGTGTGGTTT
233	miR-2293	4	TGATATGTTGTTTTGTGATT
234	miR-2294	9	GAGTCTGTGAGGAATCTGCT
235	miR-2295	24	TCGGGGTCGGAGGAAGGTTCT
236	miR-2296	177	TGGCAACTGAGGACCTGAT
237	miR-2298	798	GACTGATGATGTGTTGTTGCCA
238	miR-2305	418	GGGGGTCGCGGGGGTGGG
239	miR-2311	22	TACTGAAACTGGGCTCGTAGTGTT
240	miR-2312	27	AAGAACCTGAACGAACCTTTCGT
241	miR-2325a	16	GTTTGTTTGGGTTTTTC
242	miR-2325c	3	GGTTCTTTTTCTTTCTTTCT
243	miR-2330	38	TGGAGCGTGGGCAGCAGGACATGG
244	miR-2330*	1	ACTCCTTACCCCTGGCCGTC
245	miR-2331	6	GGCTTCCGTGCCTGCAGATGT
246	miR-2331*	13	ACCCTGCAGCCAAAGAAG
247	miR-2332	39	CGGTTTAAGGTCTTGGAGACAAAG
248	miR-2337	1	TGTTTCTTATTACTTTTCT
249	miR-2340	7	GGACTTCCTGGTGGTCCAGTGG
250	miR-2347	10	TGCAGAGGACATCGTGAAC
251	miR-2348	3	TTCGGACTTGGTGGAGCGGCC
252	miR-2355	47	ATTGTCCTTGCTGTTTGGAGA
253	miR-2366	28	TGGGTCACAGAAGAGGGTCTGGT
254	miR-2370*	2	TAAGCAACTTTCCTTTCTCTACC
255	miR-2371	750	TCTATTTTGTTGGTTTTC
256	miR-2374	88	CGGGCTGCGGAGAGGCGGG
257	miR-2381	7	CAGGGGCTCTGTGTGGCT
258	miR-2383	75	TGACTGACTGACTGATGACC
259	miR-2386	4	GGTATTGGTTTTTCTGTTTCTCC
260	miR-2387	36	TGGAAGGCCTGGCTTTGCAGCGT
261	miR-2388	6	CGCTCGGAAGAAGCTGGAGATGGA
262	miR-2399	6	TTTCTGTAGCAGTTGAACA
263	miR-23a	13054	ATCACATTGCCAGGGATTTCC
264	miR-23b	17800	ATCACATTGCCAGGGATTACC
265	miR-23b-3p	15938	ATCACATTGCCAGGGATTACCACT
266	miR-23b-5p	24	TGGGTTCCTGGCATGCTGATTT
267	miR-24	107152	TGGCTCAGTTCAGCAGGAACAGT
268	miR-24*	123	CGTGCCTACTGAGCTGAAACAC
269	miR-2404	4	TTGCACTGCATGGTATCTGC
270	miR-2411	125	TGGAGTGACTGTCAGATGCAG
271	miR-2411*	69	GACTGTCTTACTCCCACATCT
272	miR-2412	13	ATGGGCTGGGTGGGAAGGG
273	miR-2424	9	GATCTTTGGTAATCTGATGGCT
274	miR-2427	7	TAGGTCATTTCAAAGAGGGCTG
275	miR-2432	14	AGGATTCTAGGCTTAGAGGTCA
276	miR-2434	13	TTCTTTGGGGTTTTTTATGTA
277	miR-2435	90	AAACCCGAATGAACTTTTTGG
278	miR-24-3p	106507	TGGCTCAGTTCAGCAGGAACAG
279	miR-2440	119	GTTCAGTGATGAGACCCTGGA
280	miR-2441	8	ACGGACTGGACAGTGAGGAGC
281	miR-2442	1	AGCAGGGGCTGATGGGCTGAGCA
282	miR-2445	8	CCTTTTCTCCTTTTCTTT
283	miR-2448	6	GTGGTTGATTGGATCCGTGGGT
284	miR-2449	40	TGGGCAGAGCAGGAGGGA
285	miR-2454*	12	TCCCTCTGGCCCTCTGC
286	miR-2456	6	AACGCACTGTCCTGGGGAGT
287	miR-2463	10	CTGCATGTGGAAATGTCTG
288	miR-2464-5p	1	ACTTCTGCTGCAGACCTGGAAG
289	miR-2466-3p	20	CAGCCCCTCCGTCTGACTCAG
290	miR-2468	4	ATAGAAACATGGAAGATTGTC
291	miR-2474	8	TACCGGGCCAGCTGGAAGGAGA
292	miR-2476	301	TCCCTGGTGGTCTAGTGGTTAGGAT
293	miR-2478	4757	TCGTATCCCACTTCTGACACCA
294	miR-2479	3	TGTTATGTTTGTTTCTGTTG
295	miR-2481	6	CATTGTCTGCTGGGTTTC
296	miR-2483	316	AAACATCTGGTTGGTTGAGAGA
297	miR-2483*	278	CGTCAACCATCCAGCTGTTTGA
298	miR-2484	259	GAGCTGTGATGACTTCGATTGCATT
299	miR-2487	4166	TCTAAGGGCTGGGTCGGTC
300	miR-25	50086	CATTGCACTTGTCTCGGTCTGA
301	miR-26a	193021	TTCAAGTAATCCAGGATAGGCT
302	miR-26b	18682	TTCAAGTAATTCAGGATAGGTT
303	miR-27a	5043	TTCACAGTGGCTAAGTTCCGA
304	miR-27a-3p	7161	TTCACAGTGGCTAAGTTCCG
305	miR-27a-5p	50	AGGGCTTAGCTGCTTGTGAGCA
306	miR-27b	51810	TTCACAGTGGCTAAGTTCTGC
307	miR-27b*	345	AGAGCTTAGCTGATTGGTGAAC
308	miR-28	7633	CACTAGATTGAGAGCTCCTGGA
309	miR-28-5p	4503	AAGGAGCTCACACTCTATTG
310	miR-2881	744	CGGGCGGGCGGGCGGGG
311	miR-2885	504	CGGGGGCGCCGGGGCCG
312	miR-2886	483	AGCCCCGCCGGCAGCAGCGC
313	miR-2887	1675	TCGGGACCGGGGTCCGGTGCGGAGA
314	miR-2890	19	GCCCCGGCCAGCTCCGTCT
315	miR-2895	9	TTTGCTGTCTCACATATAATGTCA
316	miR-2898	19	TGAAGTCGAGATCCGGGGA
317	miR-2899	17	CGGGCGGGCGGGGTTAGGA
318	miR-2900	158	GGGTCGGGCGGCGACTGGA
319	miR-2903	12	TTCCGCGCTCTACGCCAGCCCGT
320	miR-2904	2921	CGGGAGCCTCGGTCGGCC
321	miR-296	499	AGGGTTGGGCGGAGGCTTTCCT
322	miR-299	104	TGGTTTACCGTCCCACATACA
323	miR-299-3p	214	TATGTGGGACGGTAAACCGCTT
324	miR-29a	64121	TAGCACCATCTGAAATCGGTT
325	miR-29b	841	TAGCACCATTTGAAATCAGTGTT
326	miR-29c	1800	TAGCACCATTTGAAATCGGTT
327	miR-29d	3541	TAGCACCATCTGAAATCGGAAT
328	miR-29e	93	TAGCATCATTTGAAATCGGTT
329	miR-301a	85	CAGTGCAATAGTATTGTCAAAGC
330	miR-301b	7	CAGTGCAATGATATTGTCAAAGC
331	miR-30a	34683	TGTAAACATCCTCGACTGGAAGC
332	miR-30a-3p	3631	CTTTCAGTCGGATGTTTGCAGC
333	miR-30a-5p	31253	TGTAAACATCCTCGACTGGAAGCT
334	miR-30b-3p	271	CTGGGAGGAGGCTGTTTACTCT
335	miR-30b-5p	4759	TGTAAACATCCTACACTCAGCT
336	miR-30c	8968	TGTAAACATCCTACACTCTCAGC
337	miR-30d	11212	TGTAAACATCCCCGACTGGAAGC
338	miR-30e	6861	CTTTCAGTCGGATGTTTACAGT
339	miR-30e-5p	11941	TGTAAACATCCTTGACTGGAAGC
340	miR-30f	1943	TGTAAACACCCTACACTCTCAGC
341	miR-31	856	AGGCAAGATGCTGGCATAGCTGT
342	miR-32	21	TATTGCACATTACTAAGTTGC
343	miR-320	12693	AAAAGCTGGGTTGAGAGGGCGA
344	miR-320b	59	CTGGGTTGAGAGGGCGAT
345	miR-323	38	GCACATTACACGGTCGACCTCT
346	miR-323c	62	CACAATACACGGTCGGCCTCT
347	miR-324	185	CGCATCCCCTAGGGCATTGGTGT
348	miR-324-3p	355	ACTGCCCCAGGTGCTGCTGGT
349	miR-326	532	CCTCTGGGCCCTTCCTCCAGT
350	miR-328	2486	CTGGCCCTCTCTGCCCTTCCGT
351	miR-329a	45	ACACACCTGGTTAACCTCTTTT
352	miR-329b	107	AACACACCTGGTTAACCTCTCT
353	miR-329b-5p	3	GATTTTTCTGAGTTCTGCTGTTTC
354	miR-33	53	GTGCATTGTAGTTGCATTGC
355	miR-330	2245	GCAAAGCACACGGCCTGCAGAGA
356	miR-331	1840	GCCCCTGGGCCTATCCTAGA
357	miR-331-5p	157	TCTAGGTATGGTCCCAGGGATC
358	miR-335	293	TCAAGAGCAATAACGAAAAATGA
359	miR-338	61	TCCAGCATCAGTGATTTTGTTGA
360	miR-338-3p	59	TCCAGCATCAGTGATTTTGTTG
361	miR-338-5p	72	AACAATATCCTGGTGCTGAGT
362	miR-339	2275	TCCCTGTCCTCCAGGAGCTCA
363	miR-339-3p	344	CGCTCCTCGAGGCCAGAGA
364	miR-339b	2390	TCCCTGTCCTCCAGGAGCTC
365	miR-33a	60	GTGCATTGTAGTTGCATTGCA
366	miR-33b	24	GTGCATTGCTGTTGCATTGA
367	miR-340	129	TTATAAAGCAATGAGACTGATT
368	miR-342	4026	TCTCACACAGAAATCGCACCCATC
369	miR-342-5p	101	AGGGGTGCTATCTGTGGTTGAGA
370	miR-3431	3456	CCTCAGTCAGCCTTGTGGATGT
371	miR-3432	11946	TGCGGGATCTTTAGTTGTGGCG
372	miR-345	80	CCTGAACTAGGGGTCTGGAGT
373	miR-345-3p	105	CCCTGAACTAGGGGTCTGGAGT
374	miR-345-5p	41	GCTGACTCCTAGTCCAGTGCT
375	miR-346	11	TGTCTGCCCGCATGCCTGCCTCT
376	miR-34a	612	TGGCAGTGTCTTAGCTGGTTGTT
377	miR-34b-3p	32	AATCACTAGTTCCACTGCCATC
378	miR-34c	100	AGGCAGTGTAGTTAGCTGATTGC
379	miR-350	2	TTCACAAAGTCCATACACTTCA
380	miR-361	2427	TTATCAGAATCTCCAGGGGTAC
381	miR-361-3p	694	TCCCCCAGGTGTGATTCTGATT
382	miR-362	247	AATCCTTGGAACCTAGGTGTGAGTG
383	miR-362-3p	17	AACACACCTATTCAAGGATTCA
384	miR-362-5p	349	AATCCTTGGAACCTAGGTGTGAGT
385	miR-363	68	AATTGCACGGTATCCATCTGCG
386	miR-365-3p	680	TAATGCCCCTAAAAATCCTTAT
387	miR-365-5p	14	AGGGACTTTTGGGGGCAGATGT
388	miR-369-3p	209	AATAATACATGGTTGATCTTT
389	miR-369-5p	129	AGATCGACCGTGTTATATTCG
390	miR-370	158	GCCTGCTGGGGTGGAACCTGGT
391	miR-370-3p	120	GCCTGCTGGGGTGGAACCTGGTA
392	miR-370-5p	27	CAGGTCACGTCTCTGCAGTTAC
393	miR-374a	1161	TTATAATACAACCTGATAAGT
394	miR-374a*	224	CTTATCAGGTTGTATTGTAATT
395	miR-374b	1192	ATATAATACAACCTGCTAAGTG
396	miR-374b-3p	13	CTTATCAGGTTGTATTATCATT
397	miR-375	99	TTTGTTCGTTCGGCTCGCGTGA
398	miR-376a*	66	GTAGATTCTCCTTCTATGAGTA
399	miR-376a-5p	44	TAGATTCTCCTTCTATGAGT
400	miR-376b	32	ATCATAGAGGAAAATCCATGT
401	miR-376c	102	AACATAGAGGAAATTCCACGT
402	miR-376d	8	ATCATGGAGGAAAATCCACA
403	miR-376e-3p	26	AACATAGAGGAAAATCCACATT
404	miR-376e-5p	16	GGTGGATATTCCTTCTATGTTT
405	miR-377	3	AGAGGTTGCCCTTGGTGAAT
406	miR-378	47164	ACTGGACTTGGAGTCAGAAGGC
407	miR-379	11179	TGGTAGACTATGGAACGTAGG
408	miR-379-3p	99	TATGTAACACGGTCCACTAACT
409	miR-379-5p	8188	TGGTAGACTATGGAACGTAGGA
410	miR-380	203	TATGTAATGTGGTCCACGTCTT
411	miR-380-3p	216	TATGTAATGTGGTCCACGTCT
412	miR-380-5p	9	ATGGTTGACCACAGAACATGCG
413	miR-381	60	TATGCAAGGGCAAGCTCTCTGT
414	miR-381-3p	34	TATGCAAGGGCAAGCTCTCT
415	miR-382	572	GAAGTTGTTCGTGGTGGATTCG
416	miR-382-3p	91	AATCATTCACGGACAACACTT
417	miR-383	5845	AGATCAGAAGGTGATTGTGGCT
418	miR-3955-5p	17	TTTGATGGCTGATCCTCTCACT
419	miR-3956-3p	8	TCTGACCTTCCTGCATCCCGT
420	miR-3956-5p	58	GTACGTGGATGCTGAAGGTCA
421	miR-3957-3p	44	ACGCACAGCACCTCACTGAGC
422	miR-3957-5p	11	CTCGGAGAGTGGAGCTGTGGGTGT
423	miR-3958-3p	233	AGATATTGCACGGTTGATCTCT
424	miR-3958-5p	2	AGGTTGTCCGTGATGTATTTGC
425	miR-3959-3p	13	TGTATGTCAACTGATCCACAGT
426	miR-3959-5p	50	GGTTGATCAGAGAACATACATT
427	miR-409-3p	612	GAATGTTGCTCGGTGAACCCCT
428	miR-409a	11	AGGTTACCCGAGCAACTTTGCAT
429	miR-410	3	AATATAACACAGATGGCCTGT
430	miR-410-5p	22	CCACTTTGGGTACTTGAGGAG
431	miR-411	1490	ATAGTAGACCGTATAGCGTAC
432	miR-411a-3p	108	TATGTAACACGGTCCACTAAC
433	miR-411b-3p	35	TATGTAACATGGTCCACTAA
434	miR-411b-5p	21	TGGTCGACCATAAAACGTACGT
435	miR-412-3p	21	TGGTCGACCAGTTGGAAAGT
436	miR-421	104	ATCAACAGACATTAATTGGGCGC
437	miR-423-3p	20725	AGCTCGGTCTGAGGCCCCTCAGT
438	miR-423-5p	5266	TGAGGGGCAGAGAGCGAGACTTT
439	miR-424	20055	CAGCAGCAATTCATGTTTTGA
440	miR-424*	484	CAAAACGTGAGGCGCTGCTAT
441	miR-425	343	GATGACACGATCACTCCCGTTGAGT
442	miR-425-3p	61	CATCGGGAATGTCGTGTCCGCC
443	miR-425-5p	551	ATGACACGATCACTCCCGTTGAGT
444	miR-429	12	TAATACTGTCTGGTAATGCCGT
445	miR-432	267	TCTTGGAGTAGGTCATTGGGTGT
446	miR-432-3p	8	CTGGATGGCTCCTCCATGTCT
447	miR-432-5p	352	TCTTGGAGTAGGTCATTGGGT
448	miR-433	89	ATCATGATGGGCTCCTCGGTGT
449	miR-4332	185	CCGGCCGGCGACCGGGCGCC
450	miR-449a	10	TGGCAGTGTATTGTTAGCTGGT
451	miR-449d	3	TGAAGGTGTGTGCTCTGCGAG
452	miR-450	291	TTTTGCGATGTGTTCCTAATAT
453	miR-450a	283	GTTTTGCGATGTGTTCCTAAT
454	miR-450b	291	TTTTGCAACATGTTCCTGAAT
455	miR-450b-3p	74	ATCGGGAACATTTTGCATCCAT
456	miR-450b-5p	302	TTTTGCAACATGTTCCTGAATAT
457	miR-450c-3p	95	ATCGGGAACATTTTGCATCC
458	miR-451	662	AAACCGTTACCATTACTGAGT
459	miR-452	1492	TGTTTGCAGAGGAAACTGAGA
460	miR-454	48	TAGTGCAATATTGCTTATAGGGA
461	miR-455	7780	GCAGTCCATGGGCATATACAC
462	miR-455*	6355	GCAGTCCATGGGCATATACACC
463	miR-483	219	TCACTCCTCTCCTCCCGTCTTCT
464	miR-484	1103	TCAGGCTCAGTCCCCTCCCGAT
465	miR-485	66	AGAGGCTGGCCGGGATGAATTCG
466	miR-485-3p	348	GTCATACACGGCTCTCCTCTCT
467	miR-485-5p	36	AGAGGCTGGCCGGGATGAATTC
468	miR-486	432	TCCTGTACTGAGCTGCCCCGA
469	miR-487a	5	AATCATACAGGGACATCCAGTT
470	miR-487a-5p	13	GTGGTTATCCCTGCTGTGTTCG
471	miR-487b	270	AATCGTACAGGGTCATCCACTT
472	miR-487b-5p	6	GAGTGGTTATCCCTGTCCTGTTCG
473	miR-490	245	CAACCTGGAGGACTCCATGCTGT
474	miR-490-5p	45	CCATGGATCTCCAGGTGGGT
475	miR-491	653	AGTGGGGAACCCTTCCATGAGG
476	miR-491-3p	46	CTTATGCAAGATTCCCTTCTAC
477	miR-492	10	CGGAGCTGCTGGAAAGATTCCTT
478	miR-493	287	TGAAGGTCTACTGTGTGCCAGG
479	miR-493-5p	310	TTGTACATGGTAGGCTTTCATT
480	miR-494	72	TGAAACATACACGGGAAACCTC
481	miR-494-3p	75	TGAAACATACACGGGAAACCTCT
482	miR-494-5p	1	GAGGTTATCCGTGTTGTCTTCTCT
483	miR-495	71	AAACAAACATGGTGCACTTCTT
484	miR-495-5p	14	GAAGTCGCCCATGTTCTTTTCG
485	miR-496	5	TGAGTATTACATGGCCAATCTC
486	miR-497	10090	CAGCAGCACACTGTGGTTTGT
487	miR-499	182	TTAAGACTTGCAGTGATGTTT
488	miR-499-3p	5	GAACATCACAGCAAGTCTGTGC
489	miR-500	2872	TAATCCTTGCTACCTGGGTGAGA
490	miR-502a	744	AATGCACCTGGGCAAGGATTCT
491	miR-503	593	TAGCAGCGGGAACAGTACTGCAGA
492	miR-504	360	AGACCCTGGTCTGCACTCTGT
493	miR-505	1268	GTCAACACTTGCTGGTTTCCTCT
494	miR-507	148	TGATTGGTACTTCTTAGAGTGAA
495	miR-508-5p	25	TACTCCAGAGGGTGTCATTC
496	miR-514	28	ATTGTCACCTTCTTGAGTGGA
497	miR-532	10023	CATGCCTTGAGTGTAGGACCGT
498	miR-532-3p	3927	CCTCCCACACCCAAGGCTTGCA
499	miR-539	10	GGAGAAATTATCCTTGGTGTGT
500	miR-539-3p	2	AATCATACAAGGACAATTTCTTT
501	miR-541	16	TGGTGGGCACAGAATCCGGCCT
502	miR-541-3p	9	TGGTGGGCACAGAATCCGGCCTTT
503	miR-541-5p	31	AAAGGATTCTGCTGTCGGTC
504	miR-542	4048	TGTGACAGATTGATAACTGAAA
505	miR-542-5p	1187	TCGGGGATCATCATGTCACGAGA
506	miR-543	116	AAACATTCGCGGTGCACTTCTT
507	miR-543-3p	110	AAACATTCGCGGTGCACTTCTTT
508	miR-543-5p	5	ACCCTGTGGGCTGTAAGAG
509	miR-544-5p	5	TCTTGTTAAAAGGCAGATTCT
510	miR-545	6	ATCAACAAACATTTATTGTGA
511	miR-545*	44	TCAGTAAATGTTTATTGGATGA
512	miR-551b	7	GCGACCCATACTTGGTTTCAGT
513	miR-574	16010	CACGCTCATGCACACACCCACA
514	miR-582	7	TTACAGTTGTTCAACCAGTTAC
515	miR-592	34	TTGTGTCAATATGCGATGATGT
516	miR-615	587	TCCGAGCCTGGGTCTCCCTCT
517	miR-615-3p	406	TCCGAGCCTGGGTCTCCCTCTTA
518	miR-628	102	ATGCTGACATATTTACTAGAGG
519	miR-652	853	AATGGCGCCACTAGGGTTGTGT
520	miR-655	45	ATAATACATGGTTAACCTCTCT
521	miR-660	631	TACCCATTGCATATCGGAGCTGT
522	miR-664	49	TTCGTTTACTCCCTAGCCTACA
523	miR-664-3p	697	TTCATTTATCTCCCAGCCTACA
524	miR-664-5p	423	CAGGCTAGGAGAAATGATTGGA
525	miR-665	89	GACCAGTAGGCCGAGGCCCC
526	miR-665-3p	71	ACCAGTAGGCCGAGGCCCCTCA
527	miR-668-3p	35	TGTCACTCGGCCCACTACCC
528	miR-668-5p	10	GTAAGTGCGTCTCGGGTGAGA
529	miR-670	26	TCCTTTAGTATAGTGGTGAGA
530	miR-671	74	AGGAAGCCCTGGAGGGGCTGGAGG
531	miR-677	27	CTCACTGATGAGCAGCTTCTGACT
532	miR-7	281	TGGAAGACTAGTGATTTTGTTGTT
533	miR-708	318	AAGGAGCTTACAATCTAGCTGGGA
534	miR-708-3p	183	CATCTAGACTGTGAGCTTCTAGA
535	miR-718	63	CTTGCCCCGCCGCGGGCCG
536	miR-744	1981	TGCGGGGCTAGGGCTAACAGCA
537	miR-758	2	TTTGTGACCTGGTCCACTAAAGT
538	miR-760	8	CCCCTCAGTCCACCAGAGCCC
539	miR-764	2	GGTGTTGCGACTGTCCTTCT
540	miR-767	78	TGCACCATGGTTGTCTGAGC
541	miR-767-3p	8	CTGCTCATACCCCATGGTTCCCT
542	miR-769	528	TGAGACCTCCGGGTTCTGAGC
543	miR-769-5p	3	TGAGACCTCTGGGTTCTGAGC
544	miR-873	3	GCAGGAACTTGTGAGTCTC
545	miR-874	1317	CTGCCCTGGCCCGAGGGACCGA
546	miR-877	632	GTAGAGGAGATGGCGCAGGGGACA
547	miR-885	1	TCCATTACACTACCCTGCCTCT
548	miR-885-3p	9	AGGCAGCGGGGTGTAGTGGAT
549	miR-9	164	TCTTTGGTTATCTAGCTGTATGA
550	miR-9*	12	ATAAAGCTAGATAACCGA
551	miR-92	57761	TATTGCACTTGTCCCGGCCTGT
552	miR-92b	2094	TATTGCACTCGTCCCGGCCTCC
553	miR-92b-5p	131	AGGGACGGGACGCGGTGCAGTGT
554	miR-93	15327	CAAAGTGCTGTTCGTGCAGGTAG
555	miR-935	5	CAGTTACCGCTTCCGCTACC
556	miR-95	226	TTCAACGGGTATTTATTGAGC
557	miR-96	3	TTTGGCACTAGCACATTTTTGCT
558	miR-98	2185	TGAGGTAGTAAGTTGTATTGTT
559	miR-99a	745329	AACCCGTAGATCCGATCTTGTGA
560	miR-99a*	1498	CAAGCTCGCTTCTATGGGTCTGT
561	miR-99b	15691	CACCCGTAGAACCGACCTTGCG
