# Supplementary material for: Characterization and differential expression of microRNAs in the ovaries of pregnant and non-pregnant goats (Capra hircus)
Source: BMC Genomics. 2013 Mar 7;14:157. doi: 10.1186/1471-2164-14-157 (PMC3599660; doi:10.1186/1471-2164-14-157)
Supplement: Additional file 5 — Identification of goat putative miRNAs from goat EST sequences. [file 1471-2164-14-157-S5.xls]

## Sheet: Sheet1
Additional file 5. Identification of goat putative miRNAs from goat EST sequences
Group	ID	Location	MFE	Id(5p)	Id(3p)	count	count(5p)	count(3p)	sequence	structure	seq(5p)	seq(3p)
Non-pregnant	1	gi|152119505|gb|EV442232.1|EV442232:264:348:+	-32.41	5p	3p	11	10	1	CCTCAAGCACACCCTGGTGACCTGTGACAGAGGAGTGTTCAGATTACACCCCTCCTCTGTCCCAGGCCCAGACTTCTCCAAGGAC	(((..........((((.(.((((.(((((((((((((.......))))...))))))))).))))))))).........)))..	ACCCTGGTGACCTGTGACAG	TCTGTCCCAGGCCCAGACTT
	2	gi|152119805|gb|EV442532.1|EV442532:424:510:-	-38.2	5p	-	7	7	-	TGGTGTCTGAAATGCTGCTTGCTGGTCTGTCTGTCTGTCTGTCTGATGGAGAGGCGGCCTGGGGCAGCCGGCAGCTCCGGTGCACAG	..(((((((....((((((.((((.((((.((((((.(((((...))))).)))))).).))).)))).))))))..))).))))..	AATGCTGCTTGCTGGTCTGTCT	-
	3	gi|152119998|gb|EV442725.1|EV442725:176:255:+	-31.2	5p	-	11	11	-	CCTCCGTGTTAAGTGGGGACAGAGTGGATATTCTGGCTTTGGGTTTCTGTTGGGTCACTCTGTCCCTCCCTGCACCCCTT	.....((((...(..((((((((((((....((..((...........))..))))))))))))))..)..)))).....	AAGTGGGGACAGAGTGGATATT	-
	4	gi|152120540|gb|EV443267.1|EV443267:426:512:-	-38.2	5p	-	7	7	-	TGGTGTCTGAAATGCTGCTTGCTGGTCTGTCTGTCTGTCTGTCTGATGGAGAGGCGGCCTGGGGCAGCCGGCAGCTCCGGTGCACAG	..(((((((....((((((.((((.((((.((((((.(((((...))))).)))))).).))).)))).))))))..))).))))..	AATGCTGCTTGCTGGTCTGTCT	-
	5	gi|152123214|gb|EV445942.1|EV445942:356:449:-	-41	5p	-	7	7	-	GGGGTGGCTCTCTGGTGTGGAGTAGACAGGAGGGTGTGCACACTGACAAGGCCCTCCTTTCATCACCACTGCCAGTCGGGCTTTGCAACCACCA	((((((((((.(((((((((.(..((.((((((((.(((.....).))..)))))))).))..).)))).)))))..))))).....))).)).	TCTGGTGTGGAGTAGACAGGA	-
Pregnant	1	gi|152117335|gb|EV440068.1|EV440068:137:233:+	-24.7	5p	-	6	6	-	GCGGATGGTTCACGTGGACGAAGAGATGGGACCTAAAACAGATTCCACTCTGAGTTTTGATTTGACATTGCAGCAGGGTAGTCACACTAACATCCAT	..(((((..(((...((((..((((.(((((.((.....)).)))))))))..)))))))..((((..(((......)))))))......)))))..	CACGTGGACGAAGAGATGGGA	-
	2	gi|152125467|gb|EV448186.1|EV448186:172:264:+	-44.7	5p	3p	18	2	16	GAGATGACGAGCAGAAGCCTGGATGGTGTCAGCCCCTGCTGCCGTAGAGCTGTTACTGGCTGACACCTCGGGCTTCTTGCACGCCCTCTGGCC	.(((.(.((.((((((((((((..((((((((((...((.((......)).))....))))))))))))))))))).))).)).).)))....	GCAGAAGCCTGGATGGTGTCAGC	TGACACCTCGGGCTTCTTGCACG
