# Supplementary material for: Characterization and differential expression of microRNAs in the ovaries of pregnant and non-pregnant goats (Capra hircus)
Source: BMC Genomics. 2013 Mar 7;14:157. doi: 10.1186/1471-2164-14-157 (PMC3599660; doi:10.1186/1471-2164-14-157)
Supplement: Additional file 6 — Differential expression of conserved miRNAs and miRNA*s in the ovaries of non-pregnant and pregnant goats. (1). -std. represents normalized expression level of miRNA in a sample. Normalized expression = Actual miRNA count/Total count of clean reads*1,000,000. (2). Sig-label: ** represents fold change (log2) > 1 or fold change (log2) < -1, and P-value < 0.01; * represents fold change (log2) > 1 or fold change (log2) < -1, and 0.01 ≤ P < 0.05; None represents others. Fold change = log2 (Pregnant std. / Non-pregnant std.) (3). miRNAs in red font used for the q-PCR analysis. [file 1471-2164-14-157-S6.xls]

## Sheet: Sheet1
Additional file 6. Differential expression of conserved miRNAs and miRNA＊s in the ovaries of non-pregnant and pregnant goats
(1). -std. represents normalized expression level of miRNA in a sample. Normalized expression = Actual miRNA count/Total count of clean reads*1,000,000. (2). Sig-label: ** represents fold change (log2)>1 or fold change(log2)<-1, and p-value<0.01; * represents fold change(log2)>1 or fold change(log2)<-1, and 0.01≤p<0.05; None represents others. Fold change = log2(Pregnant std./Non-pregnant std.) (…
ID	miR-name	Non-pregnant expressed	Pregnant expressed	Non-pregnant std.	Pregnant std.	Fold-change	P-value	Sig-lable
1	miR-143	101708	2556942	9237.61	276985	4.90615	0	**
2	miR-99a	30283	745329	2750.45	80739.1	4.87553	0	**
3	miR-125b	32692	625297	2969.25	67736.4	4.51176	0	**
4	miR-148a	9743	351658	884.906	38094	5.4279	0	**
5	let-7a	2356002	247959	213983	26860.6	-2.99394	0	**
6	miR-10b	9452	201224	858.476	21798	4.66627	0	**
7	miR-26a	45527	193021	4134.98	20909.4	2.3382	0	**
8	let-7f	1320846	178960	119966	19386.2	-2.62952	0	**
9	let-7c	1592321	172844	144622	18723.6	-2.94936	0	**
10	let-7b	2718729	170563	246928	18476.5	-3.74032	0	**
11	miR-21	43703	138637	3969.32	15018.1	1.91974	0	**
12	miR-16b	3881	133557	352.491	14467.8	5.35912	0	**
13	miR-16a	4748	116744	431.236	12646.5	4.87412	0	**
14	miR-24	10301	107152	935.587	11607.4	3.63303	0	**
15	miR-24-3p	9695	106507	880.547	11537.6	3.7118	0	**
16	miR-140	203114	94305	18447.8	10215.8	-0.852652	0
17	miR-140-3p	201856	93964	18333.5	10178.8	-0.848914	0
18	miR-140*	144750	81169	13146.9	8792.78	-0.580331	0
19	miR-101	79847	68971	7252.09	7471.41	0.0429836	1.00705e-08
20	let-7i	88439	65217	8032.46	7064.75	-0.185203	2.52791e-137
21	miR-29a	81006	64121	7357.36	6946.02	-0.0829999	1.21722e-27
22	miR-145	17152	61524	1557.83	6664.7	2.097	0	**
23	miR-92	9993	57761	907.612	6257.07	2.78534	0	**
24	miR-27b	8668	51810	787.27	5612.41	2.83369	0	**
25	miR-151*	1011	51626	91.8239	5592.48	5.92847	0	**
26	miR-25	40036	50086	3636.26	5425.66	0.577342	0
27	miR-378	2844	47164	258.306	5109.13	4.30592	0	**
28	miR-199	203512	42950	18483.9	4652.64	-1.99015	0	**
29	let-7e	193738	40083	17596.2	4342.06	-2.01881	0	**
30	miR-199b*	194315	39305	17648.6	4257.79	-2.05138	0	**
31	miR-18ONP	7759	36593	704.71	3964	2.49186	0	**
32	miR-199a-3p	179288	36283	16283.8	3930.42	-2.05068	0	**
33	miR-100	2662	36046	241.776	3904.75	4.01349	0	**
34	miR-30a	7452	34683	676.827	3757.1	2.47276	0	**
35	miR-127	5310	33554	482.28	3634.8	2.91393	0	**
36	miR-125a	14348	32740	1303.15	3546.62	1.44444	0	**
37	miR-30a-5p	8885	31253	806.979	3385.54	2.06878	0	**
38	miR-151	1727	30704	156.855	3326.07	4.40632	0	**
39	miR-125a-5p	6753	28973	613.34	3138.55	2.35534	0	**
40	miR-152	30509	23069	2770.97	2498.99	-0.149047	1.77665e-32
41	miR-126-3p	172	22463	15.6219	2433.35	7.28323	0	**
42	miR-126	164	21371	14.8953	2315.05	7.28004	0	**
43	miR-423-3p	1008	20725	91.5514	2245.07	4.61604	0	**
44	miR-424	3031	20055	275.29	2172.49	2.98033	0	**
45	miR-151-3p	1624	19480	147.5	2110.21	3.8386	0	**
46	miR-26b	25494	18682	2315.49	2023.76	-0.194277	1.09512e-44
47	miR-23b	4961	17800	450.582	1928.22	2.09741	0	**
48	miR-574	1009	16010	91.6422	1734.31	4.24221	0	**
49	miR-23b-3p	4140	15938	376.015	1726.51	2.199	0	**
50	miR-99b	5911	15691	536.865	1699.76	1.6627	0	**
51	let-7g	163437	15368	14844.1	1664.77	-3.1565	0	**
52	miR-93	957	15327	86.9194	1660.33	4.25564	0	**
53	miR-191	12505	14019	1135.76	1518.63	0.41911	1.44125e-123
54	miR-199a*	148870	13887	13521.1	1504.33	-3.16801	0	**
55	miR-23a	6366	13054	578.191	1414.1	1.29026	0	**
56	miR-320	246229	12693	22363.7	1374.99	-4.02366	0	**
57	miR-3432	20977	11946	1905.23	1294.07	-0.558049	4.41733e-257
58	miR-30e-5p	1026	11941	93.1863	1293.53	3.79505	0	**
59	miR-30d	3553	11212	322.701	1214.56	1.91217	0	**
60	miR-379	2063	11179	187.372	1210.99	2.69221	0	**
61	miR-148b	1030	11166	93.5496	1209.58	3.69263	0	**
62	miR-106b	1117	10554	101.451	1143.28	3.49432	0	**
63	miR-497	3520	10090	319.703	1093.02	1.77351	0	**
64	miR-532	1682	10023	152.767	1085.76	2.8293	0	**
65	miR-10	23095	9613	2097.6	1041.35	-1.01029	0	**
66	miR-30c	511	8968	46.4115	971.475	4.38762	0	**
67	miR-10a	22091	8944	2006.41	968.875	-1.05023	0	**
68	miR-107	99959	8911	9078.76	965.3	-3.23345	0	**
69	miR-103	84940	8798	7714.66	953.059	-3.01696	0	**
70	miR-193a-5p	664	8591	60.3077	930.636	3.9478	0	**
71	miR-379-5p	1501	8188	136.328	886.98	2.70182	0	**
72	miR-455	1989	7780	180.651	842.783	2.22196	0	**
73	miR-28	1697	7633	154.13	826.859	2.4235	0	**
74	miR-199a-5p	2405	7528	218.434	815.484	1.90046	0	**
75	miR-2284x	42076	7374	3821.55	798.802	-2.25825	0	**
76	miR-2284k	42951	7356	3901.02	796.852	-2.29147	0	**
77	miR-27a-3p	10850	7161	985.449	775.728	-0.34523	2.04378e-56
78	miR-214	1318	7152	119.707	774.753	2.69423	0	**
79	miR-2284d	41283	7041	3749.52	762.729	-2.29746	0	**
80	miR-30e	328	6861	29.7905	743.23	4.64089	0	**
81	miR-455*	1146	6355	104.085	688.417	2.72552	0	**
82	miR-383	1184	5845	107.537	633.17	2.55777	0	**
83	miR-19b	339	5769	30.7896	624.937	4.3432	0	**
84	miR-185	13310	5300	1208.88	574.132	-1.07421	0	**
85	miR-423-5p	87554	5266	7952.08	570.449	-3.80116	0	**
86	miR-27a	7158	5043	650.124	546.292	-0.251042	1.99511e-21
87	miR-30b-5p	308	4759	27.974	515.527	4.20389	0	**
88	miR-2478	98	4757	8.9008	515.311	5.85536	0	**
89	miR-197	63	4638	5.722	502.42	6.45623	0	**
90	miR-15b	226	4598	20.5264	498.087	4.60084	0	**
91	miR-28-5p	339	4503	30.7896	487.796	3.98576	0	**
92	miR-155	673	4359	61.1251	472.197	2.94955	0	**
93	miR-2487	1325	4166	120.343	451.289	1.9069	0	**
94	miR-130a	6910	4163	627.6	450.965	-0.47683	4.1656e-65
95	miR-542	528	4048	47.9555	438.507	3.19283	0	**
96	miR-221	8416	4039	764.382	437.532	-0.804905	5.31489e-197
97	miR-342	6899	4026	626.6	436.124	-0.522808	1.54344e-76
98	miR-126*	797	3978	72.3874	430.924	2.57362	0	**
99	miR-532-3p	313	3927	28.4282	425.399	3.90342	0	**
100	miR-224	511	3879	46.4115	420.2	3.17852	0	**
101	miR-193b	410	3849	37.2382	416.95	3.48502	0	**
102	miR-195	1639	3647	148.862	395.068	1.40813	6.22668e-258	**
103	miR-30a-3p	1772	3631	160.942	393.335	1.28922	2.62926e-224	**
104	miR-29d	12	3541	1.0899	383.585	8.45921	0	**
105	miR-181b	3554	3534	322.791	382.827	0.24609	7.16186e-13
106	miR-17-5p	125	3471	11.3531	376.002	5.04958	0	**
107	miR-3431	143	3456	12.9879	374.377	4.84925	0	**
108	miR-1	41861	3328	3802.02	360.512	-3.39865	0	**
109	miR-17	248	3274	22.5246	354.662	3.97687	0	**
110	let-7d	37283	3251	3386.22	352.171	-3.26533	0	**
111	miR-186	1222	3199	110.988	346.538	1.64261	2.24871e-284	**
112	miR-2904	651	2921	59.127	316.423	2.41996	0	**
113	miR-500	332	2872	30.1538	311.115	3.36703	0	**
114	miR-106a	97	2858	8.81	309.598	5.13511	0	**
115	miR-2284l	20840	2733	1892.79	296.057	-2.67657	0	**
116	miR-328	71	2486	6.4486	269.3	5.38409	0	**
117	miR-361	405	2427	36.7841	262.909	2.83741	0	**
118	miR-339b	672	2390	61.0343	258.901	2.08471	3.63324e-295	**
119	miR-204	410	2385	37.2382	258.36	2.79452	0	**
120	miR-22-3p	2667	2378	242.23	257.601	0.0887629	0.0291544
121	miR-133c	74	2329	6.721	252.293	5.23028	0	**
122	miR-339	663	2275	60.2169	246.444	2.03302	5.26287e-272	**
123	miR-150	78	2275	7.0843	246.444	5.12049	0	**
124	miR-133a	73	2263	6.6302	245.144	5.20843	0	**
125	miR-330	781	2245	70.9342	243.194	1.77755	7.83935e-224	**
126	miR-98	1604	2185	145.683	236.694	0.700191	4.97025e-50
127	miR-22	2681	2170	243.501	235.069	-0.0508439	0.222706
128	miR-133b	64	2122	5.8128	229.869	5.30544	0	**
129	miR-92b	7790	2094	707.525	226.836	-1.64113	0	**
130	miR-20a	161	2003	14.6228	216.979	3.89126	0	**
131	miR-184	1	1995	0.0908	216.112	11.2168	0	**
132	miR-744	1189	1981	107.991	214.595	0.990712	3.64913e-81
133	miR-20	190	1981	17.2567	214.595	3.63639	0	**
134	miR-30f	104	1943	9.4458	210.479	4.47786	0	**
135	miR-222	4586	1939	416.523	210.046	-0.987692	6.28903e-152
136	miR-331	818	1840	74.2947	199.321	1.42377	2.48791e-133	**
137	miR-29c	6951	1800	631.323	194.988	-1.69499	0	**
138	miR-1388-3p	318	1721	28.8823	186.43	2.69038	8.39742e-290	**
139	miR-2887	94	1675	8.5375	181.447	4.40959	0	**
140	miR-143-5p	7559	1660	686.545	179.822	-1.93278	0	**
141	miR-1468	154	1550	13.987	167.907	3.5855	0	**
142	miR-1307	824	1537	74.8397	166.498	1.15363	7.73177e-81	**
143	miR-192	10964	1518	995.803	164.44	-2.5983	0	**
144	miR-99a*	1041	1498	94.5486	162.274	0.7793	1.12596e-41
145	miR-452	1909	1492	173.385	161.624	-0.101338	0.0420448
146	miR-411	1330	1490	120.797	161.407	0.418119	1.4594e-14
147	miR-194	81	1342	7.3568	145.375	4.30455	0	**
148	miR-210	196	1322	17.8017	143.208	3.00803	3.7676e-251	**
149	miR-874	69	1317	6.2669	142.666	4.50875	0	**
150	miR-505	125	1268	11.3531	137.358	3.59679	7.04615e-285	**
151	miR-1839	14004	1219	1271.91	132.05	-3.26784	0	**
152	miR-199c	207182	1210	18817.3	131.076	-7.16552	0	**
153	miR-142-3p	42	1204	3.8146	130.425	5.09555	0	**
154	miR-374b	738	1192	67.0287	129.126	0.945924	5.3152e-46
155	miR-542-5p	42	1187	3.8146	128.584	5.07503	0	**
156	miR-19a	12	1186	1.0899	128.476	6.88115	0	**
157	miR-374a	902	1161	81.924	125.767	0.6184	2.80171e-22
158	miR-139-3p	468	1126	42.506	121.976	1.52086	9.81949e-91	**
159	miR-146b	495	1111	44.9583	120.351	1.42059	5.43753e-81	**
160	miR-484	30	1103	2.7247	119.484	5.45458	0	**
161	miR-139-5p	209	1069	18.9824	115.801	2.60892	1.19299e-174	**
162	miR-139	194	1060	17.62	114.826	2.70417	2.91587e-180	**
163	miR-16	1100	1042	99.9073	112.876	0.176083	0.00476219
164	miR-132	58	933	5.2678	101.069	4.26199	1.58469e-239	**
165	miR-140-5p	54	906	4.9045	98.1441	4.32272	6.59891e-235	**
166	miR-15a	488	884	44.3225	95.7609	1.1114	1.35441e-44	**
167	miR-196b	119	866	10.8082	93.811	3.11763	3.6004e-171	**
168	miR-31	4591	856	416.977	92.7278	-2.16889	0	**
169	miR-652	80	853	7.266	92.4028	3.6687	1.75547e-195	**
170	miR-29b	2515	841	228.424	91.1029	-1.32615	1.92897e-133	**
171	miR-2298	158	798	14.3503	86.4448	2.5907	8.03186e-130	**
172	miR-1271	86	794	7.8109	86.0115	3.46097	3.48095e-173	**
173	miR-2371	3056	750	277.561	81.2451	-1.77245	8.81782e-246	**
174	miR-502a	325	744	29.5181	80.5952	1.44909	1.85447e-56	**
175	miR-2881	100	744	9.0825	80.5952	3.14953	8.78453e-149	**
176	miR-1281	0	716	0.01	77.562	12.9211	6.58933e-245	**
177	miR-664-3p	102	697	9.2641	75.5038	3.02683	3.88955e-134	**
178	miR-361-3p	26	694	2.3614	75.1788	4.99261	9.14383e-197	**
179	miR-365-3p	239	680	21.7071	73.6622	1.76276	2.4723e-68	**
180	miR-181c	87	667	7.9018	72.254	3.19282	2.44527e-135	**
181	miR-451	310	662	28.1557	71.7124	1.3488	2.26115e-45	**
182	miR-491	10	653	0.9082	70.7374	6.28332	1.96785e-204	**
183	miR-877	122	632	11.0806	68.4626	2.62728	7.86896e-105	**
184	miR-660	928	631	84.2854	68.3542	-0.302253	4.51681e-05
185	miR-409-3p	151	612	13.7145	66.296	2.27322	8.96665e-86	**
186	miR-34a	147	612	13.3512	66.296	2.31195	1.50319e-87	**
187	miR-202	3540	610	321.52	66.0794	-2.28264	0	**
188	miR-146a	10	594	0.9082	64.3461	6.1467	1.01229e-184	**
189	miR-503	5290	593	480.463	64.2378	-2.90293	0	**
190	miR-615	8	587	0.7266	63.5878	6.45144	1.86432e-185	**
191	miR-382	577	572	52.4059	61.9629	0.241675	0.00452343
192	miR-425-5p	32	551	2.9064	59.6881	4.36014	2.33901e-144	**
193	miR-125a-3p	144	541	13.0788	58.6048	2.16379	1.50589e-71	**
194	miR-326	10	532	0.9082	57.6299	5.98766	4.71472e-164	**
195	miR-769	5	528	0.4541	57.1966	6.97678	1.42735e-170	**
196	miR-107b	68889	526	6256.83	56.9799	-6.77884	0	**
197	miR-2885	146	504	13.2604	54.5967	2.04169	4.72219e-62	**
198	miR-296	1395	499	126.701	54.0551	-1.22892	9.97542e-67	**
199	miR-424*	1131	484	102.723	52.4302	-0.970288	9.4982e-38
200	miR-2886	295	483	26.7933	52.3219	0.965543	2.99516e-20
201	miR-218	21	441	1.9073	47.7721	4.64656	1.32201e-120	**
202	miR-199b	1224	439	111.17	47.5555	-1.22508	1.73855e-58	**
203	miR-486	162	432	14.7136	46.7972	1.66927	6.92642e-41	**
204	miR-664-5p	2471	423	224.428	45.8222	-2.29213	4.86816e-277	**
205	miR-2305	9	418	0.8174	45.2806	5.79171	1.39627e-127	**
206	miR-128	3848	409	349.494	44.3057	-2.9797	0	**
207	miR-615-3p	3	406	0.2725	43.9807	7.33447	6.1488e-133	**
208	miR-193a-3p	1288	381	116.982	41.2725	-1.50304	3.60906e-83	**
209	miR-2284v	861	377	78.2002	40.8392	-0.937218	1.36245e-27
210	miR-135a	252	370	22.8879	40.0809	0.80833	4.02301e-12
211	miR-196a	313	364	28.4282	39.431	0.472008	2.10809e-05
212	miR-1343*	0	362	0.01	39.2143	11.9372	3.35373e-124	**
213	miR-504	138	360	12.5338	38.9977	1.63757	1.86091e-33	**
214	miR-324-3p	33	355	2.9972	38.456	3.68152	1.39178e-82	**
215	miR-432-5p	4190	352	380.556	38.131	-3.31907	0	**
216	miR-1306-5p	52	351	4.7229	38.0227	3.00912	5.21283e-68	**
217	miR-362-5p	197	349	17.8925	37.8061	1.07926	8.53922e-18	**
218	miR-485-3p	166	348	15.0769	37.6977	1.32214	6.18317e-24	**
219	miR-27b*	95	345	8.6284	37.3728	2.11482	5.889e-45	**
220	miR-339-3p	14	344	1.2715	37.2644	4.87319	4.95744e-97	**
221	miR-425	33	343	2.9972	37.1561	3.63191	5.85621e-79	**
222	miR-1249	21	332	1.9073	35.9645	4.23697	6.06632e-86	**
223	miR-708	495	318	44.9583	34.4479	-0.384171	0.000192127
224	miR-2483	21	316	1.9073	34.2313	4.16571	6.38686e-81	**
225	miR-493-5p	80	310	7.266	33.5813	2.20842	8.89754e-43	**
226	miR-181d	502	303	45.5941	32.823	-0.47414	5.06636e-06
227	miR-1343	10	303	0.9082	32.823	5.17555	2.27802e-88	**
228	miR-17-3p	182	302	16.5301	32.7147	0.984844	1.26248e-13
229	miR-450b-5p	124	302	11.2623	32.7147	1.53844	5.4061e-26	**
230	miR-2476	1658	301	150.588	32.6064	-2.20738	3.15381e-178	**
231	miR-1306	49	299	4.4504	32.3897	2.86353	2.45899e-55	**
232	miR-335	261	293	23.7053	31.7398	0.421083	0.00059446
233	miR-450	171	291	15.531	31.5231	1.02126	6.56035e-14	**
234	miR-450b	131	291	11.8981	31.5231	1.40568	4.0255e-22	**
235	miR-493	64	287	5.8128	31.0898	2.41914	3.06451e-44	**
236	miR-450a	160	283	14.532	30.6565	1.07696	1.13859e-14	**
237	miR-7	58	281	5.2678	30.4398	2.53069	1.26271e-45	**
238	miR-2483*	9	278	0.8174	30.1149	5.20329	2.08704e-81	**
239	miR-30b-3p	298	271	27.0658	29.3566	0.117214	0.331504
240	miR-487b	160	270	14.532	29.2482	1.00911	8.71767e-13	**
241	miR-432	2943	267	267.298	28.9233	-3.20814	0	**
242	miR-2484	88	259	7.9926	28.0566	1.8116	4.69716e-28	**
243	miR-1584	0	255	0.01	27.6233	11.4317	1.02404e-87	**
244	miR-130b	119	248	10.8082	26.8651	1.31361	2.41358e-17	**
245	miR-362	177	247	16.076	26.7567	0.734992	1.81866e-07
246	miR-490	49	245	4.4504	26.5401	2.57617	8.77198e-41	**
247	miR-181d-5p	1162	244	105.538	26.4317	-1.99743	9.54488e-111	**
248	miR-3958-3p	7357	233	668.198	25.2401	-4.72649	0	**
249	miR-200b	1259	229	114.349	24.8068	-2.20463	1.4007e-135	**
250	miR-95	135	226	12.2614	24.4819	0.997592	9.28641e-11
251	miR-1296	4	226	0.3633	24.4819	6.07441	8.13276e-71	**
252	miR-374a*	155	224	14.0778	24.2652	0.785467	1.41089e-07
253	miR-483	17	219	1.544	23.7236	3.94158	2.41674e-54	**
254	miR-380-3p	123	216	11.1715	23.3986	1.0666	2.19438e-11	**
255	miR-299-3p	92	214	8.3559	23.1819	1.47213	9.03197e-18	**
256	miR-2285d	17	213	1.544	23.0736	3.9015	1.71325e-52	**
257	miR-369-3p	66	209	5.9944	22.6403	1.91721	1.14206e-24	**
258	miR-211	4	206	0.3633	22.3153	5.94073	3.73289e-64	**
259	miR-154b-5p	124	204	11.2623	22.0987	0.97246	1.69274e-09
260	miR-1777b	19	204	1.7257	22.0987	3.67871	4.35606e-48	**
261	miR-380	116	203	10.5357	21.9903	1.06158	1.0293e-10	**
262	miR-142	975	200	88.5542	21.6654	-2.03117	3.20621e-95	**
263	miR-136	56	200	5.0862	21.6654	2.09073	2.29338e-26	**
264	miR-182	10	199	0.9082	21.557	4.569	1.11438e-54	**
265	miR-324	37	185	3.3605	20.0405	2.57617	3.52243e-31	**
266	miR-4332	30	185	2.7247	20.0405	2.87875	5.01564e-35	**
267	miR-708-3p	20	183	1.8165	19.8238	3.448	5.02748e-41	**
268	miR-499	557	182	50.5894	19.7155	-1.3595	5.03093e-32	**
269	miR-21*	81	179	7.3568	19.3905	1.3982	4.36257e-14	**
270	miR-135b	5	179	0.4541	19.3905	5.4162	7.00884e-54	**
271	miR-1940	0	179	0.01	19.3905	10.9211	8.40908e-62	**
272	miR-2296	0	177	0.01	19.1738	10.9049	4.04303e-61	**
273	miR-9	62	164	5.6311	17.7656	1.6576	2.41526e-16	**
274	miR-200c	419	162	38.0556	17.5489	-1.11673	2.01478e-18	**
275	miR-2900	65	158	5.9036	17.1156	1.53564	2.73508e-14	**
276	miR-106	9	158	0.8174	17.1156	4.38813	1.25744e-42	**
277	miR-370	6	158	0.5449	17.1156	4.97318	8.31893e-46	**
278	miR-331-5p	38	157	3.4513	17.0073	2.30094	1.55934e-23	**
279	miR-1306-3p	211	154	19.164	16.6823	-0.200081	0.192071
280	miR-142-5p	152	151	13.8054	16.3574	0.244711	0.139101
281	miR-188-5p	62	151	5.6311	16.3574	1.53845	9.38855e-14	**
282	miR-507	13	148	1.1807	16.0324	3.76328	6.37595e-36	**
283	miR-138b	11	144	0.9991	15.5991	3.96469	2.21203e-36	**
284	miR-1291	8	135	0.7266	14.6241	4.33104	2.56647e-36	**
285	miR-92b-5p	744	131	67.5737	14.1908	-2.25151	6.49607e-83	**
286	miR-1285	61	131	5.5403	14.1908	1.35692	2.81306e-10	**
287	miR-340	399	129	36.2391	13.9742	-1.37478	9.29074e-24	**
288	miR-369-5p	30	129	2.7247	13.9742	2.3586	3.72396e-20	**
289	miR-1434*	0	126	0.01	13.6492	10.4146	9.92324e-44	**
290	miR-2411	29	125	2.6339	13.5409	2.36205	1.31376e-19	**
291	miR-24*	23	123	2.089	13.3242	2.67316	4.53245e-22	**
292	miR-129	10	122	0.9082	13.2159	3.86312	1.88122e-30	**
293	miR-1261	28	120	2.5431	12.9992	2.35376	8.28412e-19	**
294	miR-370-3p	4	120	0.3633	12.9992	5.16112	9.61926e-36	**
295	miR-149	3	120	0.2725	12.9992	5.57602	5.61959e-37	**
296	miR-22-5p	100	119	9.0825	12.8909	0.505192	0.00963028
297	miR-2440	3	119	0.2725	12.8909	5.56395	1.2026e-36	**
298	miR-543	185	116	16.8026	12.5659	-0.41917	0.0137068
299	miR-543-3p	188	110	17.0751	11.916	-0.518994	0.0024972
300	miR-41ONP-3p	42	108	3.8146	11.6993	1.61682	6.61811e-11	**
301	miR-329b	68	107	6.1761	11.591	0.908237	3.83084e-05
302	miR-345-3p	821	105	74.5672	11.3743	-2.71276	1.10419e-112	**
303	miR-2285b	110	105	9.9907	11.3743	0.18712	0.339454
304	miR-421	77	104	6.9935	11.266	0.687889	0.00140907
305	miR-299	69	104	6.2669	11.266	0.846151	0.000132337
306	miR-376c	117	102	10.6265	11.0493	0.0562885	0.767948
307	miR-628	9	102	0.8174	11.0493	3.75677	3.73647e-25	**
308	miR-342-5p	231	101	20.9805	10.941	-0.939304	1.74103e-08
309	miR-1434	6	101	0.5449	10.941	4.32761	1.72918e-27	**
310	miR-34c	62185	100	5647.94	10.8327	-9.02619	0	**
311	miR-375	1299	99	117.981	10.7244	-3.45959	5.32712e-224	**
312	miR-379-3p	24	99	2.1798	10.7244	2.29863	2.32633e-15	**
313	miR-1255b	0	98	0.01	10.616	10.052	3.50006e-34	**
314	miR-450c-3p	929	95	84.3763	10.291	-3.03545	1.2011e-142	**
315	miR-29e	2367	93	214.982	10.0744	-4.41545	0	**
316	miR-2285a	135	92	12.2614	9.9661	-0.299023	0.12601
317	miR-382-3p	748	91	67.937	9.8577	-2.78487	1.11947e-105	**
318	miR-2435	43	90	3.9055	9.7494	1.31981	3.15083e-07	**
319	miR-148b-5p	21	90	1.9073	9.7494	2.35378	1.84308e-14	**
320	miR-1388-5p	6	90	0.5449	9.7494	4.16125	5.06089e-24	**
321	miR-2288	10226	89	928.775	9.6411	-6.58999	0	**
322	miR-433	343	89	31.1529	9.6411	-1.6921	2.21565e-27	**
323	miR-665	1	89	0.0908	9.6411	6.73036	2.04864e-29	**
324	miR-2374	0	88	0.01	9.5328	9.89676	8.99225e-31	**
325	miR-134-5p	0	86	0.01	9.3161	9.86358	4.32342e-30	**
326	miR-30ONP	17	85	1.544	9.2078	2.57618	4.1512e-15	**
327	miR-2287	0	85	0.01	9.2078	9.84671	9.47996e-30	**
328	miR-1777a	24	81	2.1798	8.7745	2.00912	5.03353e-11	**
329	miR-345	800	80	72.6599	8.6661	-3.0677	2.46227e-124	**
330	miR-190a	10	79	0.9082	8.5578	3.23616	1.52223e-17	**
331	miR-767	149	78	13.5329	8.4495	-0.679533	0.000619831
332	miR-494-3p	111	75	10.0816	8.1245	-0.311374	0.150047
333	miR-188	25	75	2.2706	8.1245	1.83921	2.62221e-09	**
334	miR-2383	0	75	0.01	8.1245	9.66614	2.43557e-26	**
335	miR-450b-3p	943	74	85.6478	8.0162	-3.41743	2.21301e-161	**
336	miR-18a	19	74	1.7257	8.0162	2.21574	2.29091e-11	**
337	miR-18b	17	74	1.544	8.0162	2.37625	2.94903e-12	**
338	miR-671	8	74	0.7266	8.0162	3.46369	1.76831e-17	**
339	miR-200a	1258	73	114.258	7.9079	-3.85285	1.16509e-236	**
340	miR-206	371	73	33.696	7.9079	-2.09121	1.29726e-38	**
341	miR-494	110	72	9.9907	7.7995	-0.357204	0.102817
342	miR-338-5p	0	72	0.01	7.7995	9.60724	2.56766e-25	**
343	miR-495	354	71	32.152	7.6912	-2.06363	2.52459e-36	**
344	miR-665-3p	51	71	4.6321	7.6912	0.731542	0.005375
345	miR-2411*	2	69	0.1816	7.4746	5.36316	2.09602e-21	**
346	miR-2284b	503	68	45.6849	7.3662	-2.63272	1.64057e-67	**
347	miR-363	27	68	2.4523	7.3662	1.58679	3.34564e-07	**
348	miR-183	5	67	0.4541	7.2579	3.99847	9.90201e-18	**
349	miR-485	867	66	78.7451	7.1496	-3.46126	3.82167e-150	**
350	miR-187	97	66	8.81	7.1496	-0.301279	0.192798
351	miR-134	5	66	0.4541	7.1496	3.97678	2.02437e-17	**
352	miR-376a*	0	66	0.01	7.1496	9.48172	2.85374e-23	**
353	miR-144	95	64	8.6284	6.9329	-0.315634	0.178044
354	miR-718	68	63	6.1761	6.8246	0.144048	0.563127
355	miR-323c	76	62	6.9027	6.7163	-0.0394941	0.881243
356	miR-338	37	61	3.3605	6.6079	0.975516	0.000975067
357	miR-425-3p	18	61	1.6348	6.6079	2.01508	1.16636e-08	**
358	miR-33a	916	60	83.1955	6.4996	-3.67808	1.11936e-166	**
359	miR-381	0	60	0.01	6.4996	9.34421	3.17169e-21	**
360	miR-320b	26143	59	2374.43	6.3913	-8.53726	0	**
361	miR-338-3p	35	59	3.1789	6.3913	1.00758	0.000865364	**
362	miR-3956-5p	1	58	0.0908	6.283	6.11262	5.04637e-19	**
363	miR-129-3p	225	57	20.4356	6.1746	-1.72667	5.83739e-19	**
364	miR-1842	21	56	1.9073	6.0663	1.66929	1.59234e-06	**
365	miR-20b	1	55	0.0908	5.958	6.03599	5.05773e-18	**
366	miR-33	884	53	80.2891	5.7413	-3.80575	2.95392e-165	**
367	miR-3959-5p	301	50	27.3383	5.4163	-2.33554	5.49238e-36	**
368	miR-27a-5p	2	50	0.1816	5.4163	4.89847	3.43112e-15	**
369	miR-664	20	49	1.8165	5.308	1.54701	2.18313e-05	**
370	miR-454	1	48	0.0908	5.1997	5.83959	1.08339e-15	**
371	let-7a*	51	47	4.6321	5.0914	0.136396	0.63391
372	miR-2355	8	47	0.7266	5.0914	2.80883	1.07979e-09	**
373	miR-491-3p	0	46	0.01	4.983	8.96087	1.88365e-16	**
374	miR-329a	125	45	11.3531	4.8747	-1.2197	3.23218e-07	**
375	miR-655	40	45	3.633	4.8747	0.424152	0.174511
376	miR-490-5p	17	45	1.544	4.8747	1.65864	1.89277e-05	**
377	miR-122	454	44	41.2345	4.7664	-3.11288	2.95484e-72	**
378	miR-196b-3p	10	44	0.9082	4.7664	2.39182	7.3043e-08	**
379	miR-545*	9	44	0.8174	4.7664	2.54379	2.39029e-08	**
380	miR-3957-3p	8	44	0.7266	4.7664	2.71367	7.17309e-09	**
381	miR-376a-5p	0	44	0.01	4.7664	8.89676	9.05648e-16	**
382	miR-345-5p	60	41	5.4495	4.4414	-0.295109	0.3185
383	miR-2284c	433	40	39.3271	4.3331	-3.18205	2.11762e-70	**
384	miR-2449	0	40	0.01	4.3331	8.75926	2.09352e-14	**
385	miR-135a-3p	578	39	52.4967	4.2247	-3.63531	8.52694e-105	**
386	miR-2332	5	39	0.4541	4.2247	3.21777	2.96675e-09	**
387	miR-323	39	38	3.5422	4.1164	0.216738	0.504789
388	miR-2330	0	38	0.01	4.1164	8.68524	1.00655e-13	**
389	miR-485-5p	998	36	90.6432	3.8998	-4.53873	3.64127e-210	**
390	miR-2387	16	36	1.4532	3.8998	1.42417	0.000637826	**
391	miR-668-3p	14	35	1.2715	3.7914	1.5762	0.000284142	**
392	miR-411b-3p	1	35	0.0908	3.7914	5.38389	2.18403e-11	**
393	miR-212	13	34	1.1807	3.6831	1.64128	0.00023102	**
394	miR-592	6	34	0.5449	3.6831	2.75686	3.13535e-07	**
395	miR-142*	2	34	0.1816	3.6831	4.34208	4.80332e-10	**
396	miR-381-3p	2	34	0.1816	3.6831	4.34208	4.80332e-10	**
397	miR-105a	4	33	0.3633	3.5748	3.29863	3.63574e-08	**
398	miR-34b-3p	163	32	14.8044	3.4665	-2.09447	7.97901e-18	**
399	miR-376b	62	32	5.6311	3.4665	-0.699937	0.0244178
400	miR-541-5p	133	31	12.0797	3.3581	-1.84687	8.93547e-13	**
401	miR-1839-3p	13	30	1.1807	3.2498	1.46071	0.00150913	**
402	miR-134-3p	0	29	0.01	3.1415	8.29531	1.17937e-10	**
403	miR-141	55	28	4.9954	3.0332	-0.71976	0.0300926
404	miR-190b	53	28	4.8137	3.0332	-0.666306	0.0467761
405	miR-2366	17	28	1.544	3.0332	0.974168	0.0260598
406	miR-514	0	28	0.01	3.0332	8.2447	2.586e-10	**
407	miR-2312	104	27	9.4458	2.9248	-1.69134	2.87625e-09	**
408	miR-370-5p	0	27	0.01	2.9248	8.19219	5.67033e-10	**
409	miR-677	0	27	0.01	2.9248	8.19219	5.67033e-10	**
410	let-7j	280	26	25.431	2.8165	-3.17461	5.7938e-46	**
411	miR-376e-3p	75	26	6.8119	2.8165	-1.27415	4.51195e-05	**
412	miR-190	51	26	4.6321	2.8165	-0.717763	0.0374141
413	miR-670	0	26	0.01	2.8165	8.13776	1.24333e-09	**
414	miR-2284p	97	25	8.81	2.7082	-1.70181	8.55034e-09	**
415	miR-508-5p	3	25	0.2725	2.7082	3.31301	1.76177e-06	**
416	miR-23b-5p	328	24	29.7905	2.5998	-3.51838	1.44521e-58	**
417	miR-33b	13	24	1.1807	2.5998	1.13876	0.0194481	*
418	miR-2295	2	24	0.1816	2.5998	3.83956	6.62091e-07	**
419	miR-1248	1	22	0.0908	2.3832	4.71406	3.88313e-07	**
420	miR-2311	0	22	0.01	2.3832	7.89676	2.87412e-08	**
421	miR-410-5p	0	22	0.01	2.3832	7.89676	2.87412e-08	**
422	miR-412-3p	42	21	3.8146	2.2749	-0.745729	0.051543
423	miR-32	12	21	1.0899	2.2749	1.06161	0.0390257	*
424	miR-411b-5p	4	21	0.3633	2.2749	2.64657	9.58513e-05	**
425	miR-2284m	144	20	13.0788	2.1665	-2.59379	4.52447e-20	**
426	miR-138	19	20	1.7257	2.1665	0.328185	0.472607
427	miR-1224	13	20	1.1807	2.1665	0.875724	0.0858188
428	miR-223	11	20	0.9991	2.1665	1.11667	0.0359857	*
429	miR-2466-3p	0	20	0.01	2.1665	7.75922	1.38186e-07	**
430	miR-2890	0	19	0.01	2.0582	7.68524	3.03e-07	**
431	miR-2898	0	19	0.01	2.0582	7.68524	3.03e-07	**
432	miR-1814c	30	18	2.7247	1.9499	-0.482697	0.269295
433	miR-362-3p	107	17	9.7183	1.8416	-2.39974	4.30067e-14	**
434	miR-2285c	11	17	0.9991	1.8416	0.882259	0.111356
435	miR-3955-5p	11	17	0.9991	1.8416	0.882259	0.111356
436	miR-2899	0	17	0.01	1.8416	7.52482	1.45681e-06	**
437	miR-376e-5p	22	16	1.9981	1.7332	-0.205191	0.682681
438	miR-541	16	16	1.4532	1.7332	0.254205	0.610279
439	miR-2325a	5	16	0.4541	1.7332	1.93236	0.00512548	**
440	miR-124a	0	16	0.01	1.7332	7.43729	3.19434e-06	**
441	miR-124	2	15	0.1816	1.6249	3.16151	0.000349803	**
442	miR-1291b	0	15	0.01	1.6249	7.34421	7.00423e-06	**
443	miR-365-5p	122	14	11.0806	1.5166	-2.86912	5.46352e-19	**
444	miR-2432	3	14	0.2725	1.5166	2.47651	0.00236671	**
445	miR-495-5p	3	14	0.2725	1.5166	2.47651	0.00236671	**
446	miR-2412	8	13	0.7266	1.4082	0.954619	0.138085
447	miR-374b-3p	6	13	0.5449	1.4082	1.36979	0.0487921	*
448	miR-487a-5p	6	13	0.5449	1.4082	1.36979	0.0487921	*
449	miR-2331*	3	13	0.2725	1.4082	2.36952	0.00437135	**
450	miR-2434	0	13	0.01	1.4082	7.13771	3.36759e-05	**
451	miR-3959-3p	0	13	0.01	1.4082	7.13771	3.36759e-05	**
452	miR-2284u	41032	12	3726.72	1.2999	-11.4853	0	**
453	miR-215	1089	12	98.9082	1.2999	-6.24962	5.84178e-265	**
454	miR-429	88	12	7.9926	1.2999	-2.62026	6.66103e-13	**
455	miR-9*	12	12	1.0899	1.2999	0.254205	0.656542
456	miR-105b	1	12	0.0908	1.2999	3.83956	0.00059599	**
457	miR-146b-3p	1	12	0.0908	1.2999	3.83956	0.00059599	**
458	miR-2454*	0	12	0.01	1.2999	7.02226	7.38412e-05	**
459	miR-2903	0	12	0.01	1.2999	7.02226	7.38412e-05	**
460	miR-409a	51	11	4.6321	1.1916	-1.95877	5.09716e-06	**
461	miR-147	7	11	0.6358	1.1916	0.906255	0.191957
462	miR-346	1	11	0.0908	1.1916	3.71406	0.00121876	**
463	miR-3957-5p	0	11	0.01	1.1916	6.89676	0.000161912	**
464	miR-449a	271	10	24.6135	1.0833	-4.50595	7.13431e-58	**
465	miR-205	11	10	0.9991	1.0833	0.116732	0.83746
466	miR-154	2	10	0.1816	1.0833	2.5766	0.009412	**
467	miR-2347	0	10	0.01	1.0833	6.75929	0.000355024	**
468	miR-2463	0	10	0.01	1.0833	6.75929	0.000355024	**
469	miR-492	0	10	0.01	1.0833	6.75929	0.000355024	**
470	miR-539	0	10	0.01	1.0833	6.75929	0.000355024	**
471	miR-668-5p	0	10	0.01	1.0833	6.75929	0.000355024	**
472	miR-885-3p	206	9	18.7099	0.9749	-4.2624	7.78641e-43	**
473	miR-376d	65	8	5.9036	0.8666	-2.76816	2.30648e-10	**
474	miR-2284n	84	7	7.6293	0.7583	-3.33071	2.64392e-15	**
475	miR-2284f	70	7	6.3577	0.7583	-3.06766	4.09936e-12	**
476	miR-1185-5p	15	5	1.3624	0.5416	-1.33085	0.0690079
477	miR-1185	14	5	1.2715	0.5416	-1.23123	0.0991296
478	miR-544-5p	14	5	1.2715	0.5416	-1.23123	0.0991296
479	miR-2284a	578	4	52.4967	0.4333	-6.92072	3.18674e-145	**
480	miR-2284o	41	4	3.7238	0.4333	-3.10334	1.23703e-07	**
481	miR-1277	26	4	2.3614	0.4333	-2.4462	0.000235256	**
482	miR-2284j	16	4	1.4532	0.4333	-1.7458	0.0218548	*
483	miR-2284g	106	1	9.6274	0.1083	-6.47404	5.03872e-27	**
484	miR-2284h	21264	0	1931.3	0.01	-17.5592	0	**
485	miR-2354	2919	0	265.118	0.01	-14.6943	0	**
486	miR-34b	1550	0	140.779	0.01	-13.7811	0	**
487	miR-34b-5p	1493	0	135.601	0.01	-13.7271	0	**
488	miR-2369	200	0	18.165	0.01	-10.8269	1.40283e-53	**
489	miR-2284w	162	0	14.7136	0.01	-10.5229	1.57045e-43	**
490	miR-2888	118	0	10.7173	0.01	-10.0657	6.78783e-32	**
491	miR-1892	74	0	6.721	0.01	-9.39253	2.93385e-20	**
492	miR-2284i	36	0	3.2697	0.01	-8.35301	3.28441e-10	**
493	miR-2304	31	0	2.8156	0.01	-8.1373	6.89759e-09	**
494	miR-1244	26	0	2.3614	0.01	-7.8835	1.44856e-07	**
495	miR-449b	19	0	1.7257	0.01	-7.43104	1.02819e-05	**
496	miR-1814a	14	0	1.2715	0.01	-6.99039	0.000215929	**
