# Supplementary material for: Characterization and differential expression of microRNAs in the ovaries of pregnant and non-pregnant goats (Capra hircus)
Source: BMC Genomics. 2013 Mar 7;14:157. doi: 10.1186/1471-2164-14-157 (PMC3599660; doi:10.1186/1471-2164-14-157)
Supplement: Additional file 7 — Primer sequences for q-PCR experiments. [file 1471-2164-14-157-S7.xls]

## Sheet: Sheet1
Additional file 7. Primer sequences for q-PCR experiments
Type	New Name	Primer sequence (5' - 3')
miRNAs	miR-34b	AGGCAGTGTAATTAGCTGATT
	miR-215	TGACCTATGAATTGACAGCA
	miR-127	TCGGATCCGTCTGAGCTTGGCT
	let-7a	TGAGGTAGTAGGTTGTATAGTT
	miR-107	AGCAGCATTGTACAGGGCTAT
Internal control gene	U6 snRNA	CAAGGATGACACGCAAATTCG
